# Supplementary material for: Causal factors in primary open angle glaucoma: a phenome-wide Mendelian randomisation study
Source: Sci Rep. 2023 Jun 20;13:9984. doi: 10.1038/s41598-023-37144-7 (PMC10282034; doi:10.1038/s41598-023-37144-7)
Supplement: Supplementary file 1 — Supplementary Information 1. [file 41598_2023_37144_MOESM1_ESM.xlsx]

## Sheet: S1.1 Robust traits
Supplementary table 1.1: A table detailing all traits associated with POAG across all robust measures and in a leave one out analysis. Trait ID = The identifier for this trait within the TwoSampleMR R programme. nSNP = number of SNPs used in analysis. P value for inclusion = the significance threshold at which SNPs were selected for the exposure variable. OR = Odds radio. LCI95 = lower limit of 9…
TRAIT ID	TRAIT NAME	OVERLAP	nSNP	P VALUE FOR INCLUSION	OR	OR LCI95	OR UCI95	MRE IVW P VALUE	MRE IVW BETA	MRE IVW SE	WEIGHTED MEDIAN P VALUE	WEIGHTED MEDIAN BETA	WEIGHTED MEDIAN SE	EGGER P VALUE	EGGER BETA	EGGER SE	WEIGHTED MODE P VALUE	WEIGHTED MODE BETA	WEIGHED MODE SE	COCHRANES Q P VALue	EGGER INTERCEPT P VALUE	I2	LOO	MEAN F STATISTIC	PLEIOTROPIC SNP REMOVAL	OUTLIER REMOVAL	FDR IVW
prot-a-2944	Angiopoietin-1 receptor, soluble	No overlap	10	5e-06	1.10851	1.06211	1.15695	2.34e-06	0.10302	0.0218191	0.000195302	0.131133	0.0352034	0.00738192	0.179809	0.0504834	0.015569	0.118273	0.0397524	0.70314	0.114115	0.975441	all_significant	41.4918	NO PLEIOTROPIC SNPS FOR REMOVAL	NA	0.000611056
prot-a-485	Cadherin-5	No overlap	15	5e-06	1.06105	1.03588	1.08682	1.31e-06	0.0592559	0.0122468	0.000444816	0.0659314	0.0187734	0.0118059	0.0665297	0.0227382	0.00511301	0.0649936	0.0196091	0.893206	0.654409	0.982033	all_significant	68.8393	NO PLEIOTROPIC SNPS FOR REMOVAL	THERE WERE 1 OUTLITER SNPs IN RADIAL ANALYSIS	0.000408297
ukb-b-10753	Diabetes diagnosed by doctor	No overlap	48	5e-08	5.1662	1.94776	13.7027	0.000968354	1.64214	0.497683	0.00802016	2.29645	0.866187	0.00428294	3.29173	1.09522	0.0254372	2.35804	1.0216	0.522963	0.0965117	0.986878	all_significant	81.4724	REMOVED 1 PLEIOTROPIC SNP	THERE WERE 11 OUTLITER SNPs IN RADIAL ANALYSIS	0.0386858
ebi-a-GCST005921	Family history of Alzheimer's disease	No overlap (this analysis was operated in a non-UKB POAG GWAS to deal with initial sample overlap in the first screen)	8	5e-08	0.875678	0.829426	0.924509	1.63e-06	-0.132757	0.0276857	0.00035771	-0.123706	0.0346567	0.0252349	-0.12596	0.0425331	0.0109248	-0.120506	0.0350914	0.584307	0.823923	0.997912	all_significant	NA	NO PLEIOTROPIC SNPS FOR REMOVAL	THERE WERE 2 OUTLITER SNPs IN RADIAL ANALYSIS	0.000477244
ukb-b-19071	Intra-ocular pressure, corneal-compensated (left)	No overlap	16	5e-08	3.78613	3.01575	4.75331	1.86e-30	1.33134	0.116069	1.98e-10	1.20834	0.189913	0.00653233	1.3348	0.41826	0.00126133	1.25351	0.316657	0.59944	0.993212	0.975932	all_significant	38.7743	REMOVED 16 PLEIOTROPIC SNP	THERE WERE 8 OUTLITER SNPs IN RADIAL ANALYSIS	2.99522e-27
ukb-b-19277	Intra-ocular pressure, corneal-compensated (right)	No overlap	27	5e-08	3.61929	2.96918	4.41174	3.85e-37	1.28628	0.101016	2.14e-18	1.31388	0.150161	0.0314991	0.709083	0.311196	3.75e-05	1.4555	0.293541	0.389225	0.0618358	0.975313	all_significant	37.3473	REMOVED 15 PLEIOTROPIC SNP	THERE WERE 8 OUTLITER SNPs IN RADIAL ANALYSIS	9.29968e-34
ukb-b-12440	Intra-ocular pressure, Goldmann-correlated (left)	No overlap	53	5e-08	2.46589	2.17073	2.8012	8.94e-44	0.902554	0.0650474	1.76e-19	0.859567	0.0952168	0.000178994	0.808772	0.200075	7.97e-05	0.855284	0.199688	0.288982	0.621962	0.980618	all_significant	49.1438	REMOVED 15 PLEIOTROPIC SNP	THERE WERE 18 OUTLITER SNPs IN RADIAL ANALYSIS	2.87928e-40
ukb-b-14146	Intra-ocular pressure, Goldmann-correlated (right)	No overlap	54	5e-08	2.46126	2.1399	2.83088	1.7e-36	0.900672	0.0713848	2.2e-23	0.982744	0.0986357	0.00048488	0.912232	0.245019	2.29e-05	1.28148	0.275906	0.0526846	0.960821	0.980687	all_significant	48.4714	REMOVED 11 PLEIOTROPIC SNP	THERE WERE 15 OUTLITER SNPs IN RADIAL ANALYSIS	3.28508e-33
ieu-a-967	Squamous cell lung cancer	No overlap	13	5e-06	0.921113	0.883065	0.9608	0.000134508	-0.082173	0.0215222	0.00329838	-0.0986775	0.0335813	0.0203923	-0.150194	0.0554792	0.0328228	-0.10452	0.0433424	0.627248	0.20216	0.969536	all_significant	26.7296	REMOVED 1 PLEIOTROPIC SNP	THERE WERE 2 OUTLITER SNPs IN RADIAL ANALYSIS	0.0101187
ukb-b-7647	Treatment speciality of consultant (recoded): Urology	No overlap	7	5e-07	2394.97	208.198	27550.2	4.27e-10	7.78113	1.24624	4.68e-05	8.20999	2.01664	0.0406006	12.7153	4.63392	0.0195281	9.6766	3.06077	0.637021	0.312425	0.9763	all_significant	36.362	NO PLEIOTROPIC SNPS FOR REMOVAL	THERE WERE 1 OUTLITER SNPs IN RADIAL ANALYSIS	3.75061e-07
ukb-b-9405	Waist circumference	No overlap	283	5e-08	0.791558	0.711658	0.880429	1.66e-05	-0.233752	0.0542889	0.0103783	-0.24585	0.0959241	0.0155126	-0.458562	0.188318	0.00440776	-0.696288	0.242561	0.997845	0.20753	0.981358	all_significant	55.3076	NO PLEIOTROPIC SNPS FOR REMOVAL	THERE WERE 37 OUTLITER SNPs IN RADIAL ANALYSIS	0.00276533

## Sheet: S1.2 FDR IVW significant traits
Supplementary table 1.2: A table detailing all traits associated with POAG in FDR MRE IVW and leave one out analysis. Note that these traits are not reported in text and have not been manually inspected for sample overlap, although this was done automatically for explicitly UKB idenified GWAS studies as detailed in the methods. For this reason, authors interested in the below traits are advised t…
TRAIT ID	TRAIT NAME	nSNP	P VALUE FOR INCLUSION	OR	OR LCI95	OR UCI95	MRE IVW P VALUE	MRE IVW BETA	MRE IVW SE	WEIGHTED MEDIAN P VALUE	WEIGHTED MEDIAN BETA	WEIGHTED MEDIAN SE	EGGER P VALUE	EGGER BETA	EGGER SE	WEIGHTED MODE P VALUE	WEIGHTED MODE BETA	WEIGHED MODE SE	COCHRANES Q P VALue	EGGER INTERCEPT P VALUE	I2	LOO	MEAN F STATISTIC	PLEIOTROPIC SNP REMOVAL	OUTLIER REMOVAL	FDR IVW
prot-a-1944	39S ribosomal protein L52, mitochondrial	6	5e-06	1.14071265064942	1.06958811431461	1.21656676428707	6.12e-05	0.1316531992	0.03284671672	0.05896062808	0.1127801379	0.05971984438	0.9955135598	0.001602421936	0.2678755172	0.2799526351	0.104582507	0.08634949851	0.758739831551432	0.648099425281614	0.95703888580585	all_significant	22.460984750773	NO PLEIOTROPIC SNPS FOR REMOVAL	THERE WERE 1 OUTLITER SNPs IN RADIAL ANALYSIS	0.00671948181818182
ukb-b-6251	3mm regularity index (right)	11	5e-06	0.515492176927809	0.370187757295753	0.717830828374668	8.77e-05	-0.6626331513	0.1689345911	0.01610984352	-0.6033079902	0.2507079497	0.03839476942	-1.996380166	0.8237867886	0.1644480908	-0.5770003309	0.3846072901	0.693679108796224	0.129749007489979	0.953231257479814	all_significant	23.0174379790546	NO PLEIOTROPIC SNPS FOR REMOVAL	THERE WERE 1 OUTLITER SNPs IN RADIAL ANALYSIS	0.0082127
ukb-b-14664	3mm strong meridian (left)	125	5e-08	0.896721832177497	0.840102152314989	0.957157462444249	0.001053411398	-0.1090095741	0.03327663804	0.09321676511	-0.1046732105	0.06235492087	0.335523449	-0.07657328466	0.07919990833	0.1841056285	-0.1247143759	0.09337258423	0.840638068606171	0.647416337685882	0.985357173808505	all_significant	71.5357650137148	REMOVED 5 PLEIOTROPIC SNP	THERE WERE 40 OUTLITER SNPs IN RADIAL ANALYSIS	0.0408757466966908
ukb-b-4514	3mm strong meridian angle (right)	6	5e-07	2.10010547730428	1.44470698650137	3.05282874452222	0.0001012200439	0.7419875708	0.1908576772	0.05100231696	0.5856112907	0.3000887577	0.6444467798	0.6631883703	1.330987004	0.4104501156	0.3977875299	0.4430827104	0.606228569804779	0.954985729367077	0.952747558695499	all_significant	30.3909844623647	REMOVED 1 PLEIOTROPIC SNP	THERE WERE 5 OUTLITER SNPs IN RADIAL ANALYSIS	0.00863939344741053
ukb-b-11113	3mm weak meridian (left)	135	5e-08	0.881710413815667	0.823811305427292	0.943678787495844	0.0002803639737	-0.1258916059	0.03465416718	0.08118104914	-0.1074449144	0.06161277101	0.1179588423	-0.1273264193	0.08091476908	0.1783136889	-0.1178937769	0.08713099207	0.457581810816652	0.984360180030964	0.985123551165546	all_significant	69.8663655373967	REMOVED 2 PLEIOTROPIC SNP	THERE WERE 40 OUTLITER SNPs IN RADIAL ANALYSIS	0.0167222690056543
ukb-b-13506	3mm weak meridian (right)	128	5e-08	0.879612837782124	0.820418964230465	0.94307759586817	0.0003075709682	-0.1282734254	0.03554424073	0.1668928438	-0.09093646022	0.06578839445	0.1926288079	-0.1054790646	0.08052742315	0.311102016	-0.08636451453	0.08492351338	0.471645417941575	0.75273046076702	0.985489610694166	all_significant	70.9683646529934	REMOVED 3 PLEIOTROPIC SNP	THERE WERE 37 OUTLITER SNPs IN RADIAL ANALYSIS	0.0174808864396965
ukb-b-14067	6mm asymmetry angle (left)	9	5e-07	1.2821115376625	1.1112609866808	1.47922946518366	0.000659657045	0.2485083576	0.07296579745	0.1597328073	0.2528551509	0.1798438189	0.8159354701	0.1693611468	0.7006889882	0.4075754862	0.2351499912	0.2690426569	0.97441048031715	0.911478837352032	0.968123445387962	all_significant	27.9977343676791	NO PLEIOTROPIC SNPS FOR REMOVAL	THERE WERE 2 OUTLITER SNPs IN RADIAL ANALYSIS	0.0297832073307944
prot-a-1557	72 kDa inositol polyphosphate 5-phosphatase	15	5e-06	0.896972197176919	0.859668914191148	0.935894167192714	5.25e-07	-0.1087304127	0.02167221154	0.00182905173	-0.1260065647	0.04042984931	0.196801913	-0.09694990859	0.07126168654	0.04332050566	-0.1649980878	0.07427487878	0.920418089366219	0.858285575383599	0.959352649146854	all_significant	22.3648654460344	NO PLEIOTROPIC SNPS FOR REMOVAL	THERE WERE 1 OUTLITER SNPs IN RADIAL ANALYSIS	0.000187872222222222
ukb-b-11491	Added milk to rooibos tea	16	5e-06	4.110742668012	1.88888358971644	8.94613377691064	0.0003666204969	1.41360371	0.3967437493	0.07935534884	1.168717302	0.6661488025	0.0184426808	2.388573531	0.8959309442	0.2681271936	1.345469733	1.169917848	0.820310854985942	0.21609820134386	0.960280655558378	all_significant	24.0791158398388	NO PLEIOTROPIC SNPS FOR REMOVAL	THERE WERE 1 OUTLITER SNPs IN RADIAL ANALYSIS	0.0193567608800426
ukb-b-14905	Age at bilateral oophorectomy (both ovaries removed)	8	5e-06	0.721658526938463	0.616099565749262	0.845303354287613	5.28e-05	-0.3262032063	0.0806854538	0.02433534654	-0.3067491867	0.1362244069	0.1675098279	-0.4093140742	0.2607396821	0.1612767947	-0.3178779698	0.2029572745	0.756744279170343	0.739924250892295	0.959622722380889	all_significant	23.0043006521746	NO PLEIOTROPIC SNPS FOR REMOVAL	THERE WERE 1 OUTLITER SNPs IN RADIAL ANALYSIS	0.00625673414634146
ukb-d-20434_irnt	Age at last episode of depression	10	5e-06	1.54280396304625	1.23264395419217	1.93100697106905	0.0001527388047	0.4336015161	0.1145102538	0.1625362745	0.3317651329	0.2375533548	0.09692613335	0.8595098988	0.4572197415	0.441439303	0.2880932548	0.3577767672	0.920671299798743	0.342851184578011	0.958419659872799	all_significant	23.1135883460648	NO PLEIOTROPIC SNPS FOR REMOVAL	THERE WERE 1 OUTLITER SNPs IN RADIAL ANALYSIS	0.0109041917406574
ukb-b-5801	Age started wearing glasses or contact lenses	60	5e-08	0.624484623509607	0.51576310694577	0.756124351951641	1.4e-06	-0.4708285718	0.09759139907	0.03224464485	-0.3433594044	0.1603460707	0.07652400426	-0.5025822483	0.2786896787	0.1607628169	-0.3828452364	0.2695388644	0.83023292228378	0.902141190310959	0.982731017126191	all_significant	56.2063790094781	REMOVED 1 PLEIOTROPIC SNP	THERE WERE 9 OUTLITER SNPs IN RADIAL ANALYSIS	0.0004227125
prot-a-1895	Alpha-1,3-mannosyl-glycoprotein 4-beta-N-acetylglucosaminyltransferase C	12	5e-06	0.882038625993873	0.829541482139351	0.937858026989501	6.09e-05	-0.1255194303	0.03130751618	0.005434343071	-0.1418091014	0.05100877247	0.2098610408	-0.107996781	0.08058763149	0.05895520274	-0.1745545879	0.0828732387	0.726174694280594	0.811530063121219	0.959246531087712	all_significant	22.4983074613418	NO PLEIOTROPIC SNPS FOR REMOVAL	THERE WERE 2 OUTLITER SNPs IN RADIAL ANALYSIS	0.00671948181818182
prot-c-5059_8_3	AMHR2	17	5e-05	1.04923566309173	1.02667718156456	1.07228980683673	1.46e-05	0.04806195918	0.01108898425	0.08854278257	0.03605003123	0.02116686488	0.7698451718	0.01659518911	0.05570206074	0.4965984108	0.02399250383	0.0344868595	0.955900031765034	0.564275922042921	0.913561643284002	all_significant	NA	NO PLEIOTROPIC SNPS FOR REMOVAL	NA	0.00256482181818182
prot-a-123	Amyloid-like protein 2	8	5e-06	1.08845767051464	1.03342226536185	1.14642401292498	0.00136526974	0.08476171303	0.02647236258	0.1030378456	0.08459288299	0.05188788484	0.7731794854	0.03631092229	0.1204176714	0.2030328343	0.08274269127	0.0589241724	0.902531152362947	0.682849056395171	0.960806793861865	all_significant	23.7048299945864	NO PLEIOTROPIC SNPS FOR REMOVAL	THERE WERE 1 OUTLITER SNPs IN RADIAL ANALYSIS	0.0474504900283453
prot-a-2944	Angiopoietin-1 receptor, soluble	10	5e-06	1.10851393225699	1.06210727001588	1.15694824119741	2.34e-06	0.1030203186	0.02181907821	0.0001953014757	0.1311333695	0.03520342133	0.00738192093	0.1798089158	0.05048337661	0.01556901141	0.1182734288	0.03975235673	0.703139951503823	0.114114763749595	0.975441163330432	all_significant	41.4918037217363	NO PLEIOTROPIC SNPS FOR REMOVAL	NA	0.000611056216216216
prot-a-16	Angiotensin-converting enzyme 2	11	5e-06	0.925392597765218	0.882732806116875	0.970114007392263	0.001281589647	-0.0775372015	0.02407934719	0.0647058508	-0.08303936293	0.04495211324	0.5360503918	-0.05128796499	0.07972158232	0.2424559163	-0.0885379191	0.07126714722	0.909116403648995	0.722391339611227	0.953180962884748	all_significant	22.5898018298768	NO PLEIOTROPIC SNPS FOR REMOVAL	NA	0.0458619228493111
prot-a-1	APOBEC1 complementation factor	16	5e-06	1.08116687204806	1.04171344771091	1.12211453906332	3.88e-05	0.07804089497	0.01896632227	0.08016840615	0.06610029222	0.03777786074	0.02288754211	0.1412053542	0.05526300764	0.1279010969	0.06515178324	0.04042846964	0.890232158171055	0.22154395911663	0.967658779195821	all_significant	31.6542426527599	NO PLEIOTROPIC SNPS FOR REMOVAL	THERE WERE 1 OUTLITER SNPs IN RADIAL ANALYSIS	0.00506602162162162
ukb-b-8338	Arm fat mass (left)	319	5e-08	0.823040609878631	0.754582100836588	0.897709930779401	1.11e-05	-0.1947497358	0.0443068653	0.0135412535	-0.1949204213	0.07894046682	0.02175735929	-0.3331330954	0.1444655847	0.9808472076	-0.004374407337	0.1820722861	0.998743200523046	0.307697354737111	0.983329799536126	all_significant	61.2564222879592	NO PLEIOTROPIC SNPS FOR REMOVAL	THERE WERE 39 OUTLITER SNPs IN RADIAL ANALYSIS	0.00206246538461538
ukb-b-6704	Arm fat mass (right)	328	5e-08	0.839842307374346	0.769888811844865	0.916151904540201	8.37e-05	-0.1745411341	0.04437144933	0.006794969107	-0.2094509412	0.0773815693	0.03272965082	-0.3075525252	0.1434127895	0.6426430598	-0.08912050365	0.1918889292	0.997713538668644	0.323333162375884	0.983151023644098	all_significant	60.6493424085752	NO PLEIOTROPIC SNPS FOR REMOVAL	THERE WERE 38 OUTLITER SNPs IN RADIAL ANALYSIS	0.00816878181818182
ukb-b-20188	Arm fat percentage (left)	302	5e-08	0.802838157091842	0.710211028871122	0.907545898726937	0.0004463806536	-0.2196021332	0.06254642662	0.09176729784	-0.1737918457	0.1030703392	0.6236208443	-0.1084503243	0.2207716651	0.900849573	-0.03451135944	0.2767698956	0.988173636940841	0.596562793712703	0.982467322068033	all_significant	57.443207022928	NO PLEIOTROPIC SNPS FOR REMOVAL	THERE WERE 40 OUTLITER SNPs IN RADIAL ANALYSIS	0.0226612227161835
prot-c-3175_51_5	ATS13	18	5e-05	0.964504671610237	0.945794734306032	0.983584733362412	0.000299110839	-0.03614060309	0.009994445483	0.05980745719	-0.03820565595	0.02029829205	0.8044318347	0.009794496862	0.03890411742	0.1511590436	-0.04245229579	0.02824290975	0.965440156757259	0.22129768055535	0.957980066265022	all_significant	NA	NO PLEIOTROPIC SNPS FOR REMOVAL	THERE WERE 1 OUTLITER SNPs IN RADIAL ANALYSIS	0.0171713623824284
ieu-a-29	Birth length	6	5e-07	1.35733011796642	1.16650217709884	1.57937557709559	7.74e-05	0.3055196217	0.07730099126	0.02452690754	0.3106579147	0.1381454864	0.7794213228	0.1234599698	0.4121139008	0.1700036675	0.291396104	0.1818678082	0.793912990363247	0.670046508881512	0.966314174297423	all_significant	NA	NO PLEIOTROPIC SNPS FOR REMOVAL	NA	0.00787198736842105
ukb-b-8909	Body fat percentage	290	5e-08	0.798555677790544	0.710519230362404	0.8975002269907	0.0001602805479	-0.2249505858	0.05959626534	0.1772864235	-0.1373037191	0.1017699802	0.6018088383	-0.1235542011	0.2365226579	0.5051649695	0.1777359958	0.2663834993	0.999651487859063	0.654267982670309	0.982246347048591	all_significant	57.3136200615515	NO PLEIOTROPIC SNPS FOR REMOVAL	THERE WERE 43 OUTLITER SNPs IN RADIAL ANALYSIS	0.0112219612594913
ieu-b-40	body mass index	386	5e-08	0.838067256158418	0.772838033982081	0.908801967504078	1.93e-05	-0.1766569238	0.04134125393	0.01216037504	-0.1848967986	0.07373880341	0.7782749969	-0.03569031625	0.1266666696	0.1304943943	-0.2487092174	0.1641223214	0.998166250795008	0.232853793356308	0.985792276451933	all_significant	72.3453131443062	REMOVED 2 PLEIOTROPIC SNP	THERE WERE 58 OUTLITER SNPs IN RADIAL ANALYSIS	0.00310794333333333
prot-a-242	Brain-derived neurotrophic factor	9	5e-06	0.923249280772804	0.887174205665414	0.960791273015175	8.61e-05	-0.07985600427	0.02033566988	0.2269697811	-0.0643559284	0.05326589202	0.3015732617	-0.1296696635	0.1162726695	0.6270766391	-0.03782625156	0.07488202754	0.980216128380515	0.661578173047576	0.959209371610292	all_significant	22.2382979072617	NO PLEIOTROPIC SNPS FOR REMOVAL	NA	0.0082127
ieu-b-4764	C-reactive protein	30	5e-08	0.864706504628049	0.793168870630287	0.942696274189238	0.0009689463651	-0.1453651306	0.04405816213	0.01486904875	-0.1932326839	0.07933832228	0.02669009947	-0.3359273003	0.1436102148	0.01848065961	-0.196483787	0.07870854911	0.971764787271246	0.157028849060577	0.980289021841642	all_significant	NA	NO PLEIOTROPIC SNPS FOR REMOVAL	THERE WERE 1 OUTLITER SNPs IN RADIAL ANALYSIS	0.0386857842132074
prot-a-572	C-type lectin domain family 2 member A	10	5e-06	1.10752913164642	1.05094257833695	1.16716250985524	0.0001350969916	0.1021315266	0.0267571793	0.01538819908	0.1146953966	0.04733393095	0.4774366693	0.07344071639	0.09854382538	0.1298804529	0.1247443802	0.0748354311	0.847845189720234	0.761982914602862	0.957702059806641	all_significant	22.9817493174883	NO PLEIOTROPIC SNPS FOR REMOVAL	THERE WERE 2 OUTLITER SNPs IN RADIAL ANALYSIS	0.0101186599444899
prot-a-743	C-X-C motif chemokine 13	15	5e-06	1.09844606625075	1.04543805967787	1.15414179662975	0.0001985217261	0.093896514	0.02523495947	0.02957195831	0.09479342142	0.04356762319	0.2649745851	0.08531306277	0.07323378735	0.1904821758	0.1001320317	0.07277858872	0.782312560508489	0.899542558916996	0.954458335386485	all_significant	22.640378734853	NO PLEIOTROPIC SNPS FOR REMOVAL	NA	0.0131377871067
prot-a-485	Cadherin-5	15	5e-06	1.06104675773457	1.03588085205184	1.08682404918389	1.31e-06	0.05925592816	0.01224683602	0.0004448156248	0.06593141089	0.01877339678	0.01180590567	0.06652971193	0.02273818056	0.005113011046	0.06499360768	0.01960909247	0.893206311362375	0.654409025274647	0.982033188355619	all_significant	68.839271693249	NO PLEIOTROPIC SNPS FOR REMOVAL	THERE WERE 1 OUTLITER SNPs IN RADIAL ANALYSIS	0.000408297419354839
prot-a-490	Cadherin-related family member 5	15	5e-06	1.08290479865741	1.03693304540351	1.13091467974087	0.0003198765309	0.07964705894	0.0221324987	0.0198639342	0.08789947336	0.03774278297	0.7352336845	0.03205608149	0.09277750181	0.1197218076	0.1153408301	0.06960231861	0.898061500677696	0.597497082092347	0.956192942211551	all_significant	22.3965092799432	NO PLEIOTROPIC SNPS FOR REMOVAL	THERE WERE 1 OUTLITER SNPs IN RADIAL ANALYSIS	0.0176608402374617
ukb-d-C_SKIN	Cancer of skin	34	5e-08	0.196476907052344	0.080442781729238	0.47988364120462	0.0003549618638	-1.627210376	0.4556116109	0.04398041666	-1.554063363	0.7715240006	0.2978454182	-1.454897907	1.374758651	0.2732179148	-1.477440735	1.325940032	0.932727124918435	0.891659809375076	0.988502272665041	all_significant	83.9707574347079	REMOVED 1 PLEIOTROPIC SNP	THERE WERE 4 OUTLITER SNPs IN RADIAL ANALYSIS	0.0188441842199758
prot-a-334	Carbonic anhydrase 9	12	5e-06	0.9282505010456	0.887061794091591	0.971351712395407	0.001303445897	-0.07445364615	0.02315662579	0.06891711226	-0.08136941288	0.04473396312	0.5517964047	-0.0566431693	0.09198596651	0.9010888647	-0.009143932997	0.07189452161	0.935787056179643	0.838603314217404	0.959815474424849	all_significant	23.559999949602	NO PLEIOTROPIC SNPS FOR REMOVAL	THERE WERE 1 OUTLITER SNPs IN RADIAL ANALYSIS	0.0463010818265221
prot-c-3177_49_2	Carbonic Anhydrase IV	24	5e-05	0.962898468294847	0.943974396365876	0.982201915448138	0.0001889756437	-0.03780730546	0.01012700522	0.2077420296	-0.02358963241	0.01872492369	0.3772968979	-0.03630790931	0.04029308924	0.8009830661	-0.008781051603	0.03443436695	0.969099420172126	0.968711795290769	0.947918149650756	all_significant	NA	NO PLEIOTROPIC SNPS FOR REMOVAL	THERE WERE 1 OUTLITER SNPs IN RADIAL ANALYSIS	0.0127684102757301
met-b-147	CD161 on CD4mem	23	5e-05	0.895567394371883	0.849925764171882	0.943660013228926	3.58e-05	-0.1102978014	0.02668799398	0.02818065299	-0.0880834505	0.0401334807	0.9503172068	0.01232290145	0.195423774	0.5641219893	-0.04127658883	0.07048927951	0.62739283781746	0.532771677105413	0.949783354197036	all_significant	20.3158590184327	NO PLEIOTROPIC SNPS FOR REMOVAL	THERE WERE 3 OUTLITER SNPs IN RADIAL ANALYSIS	0.00475158630136986
ebi-a-GCST90001724	CD19 on IgD+ CD24+ B cell	6	5e-07	1.10080302451805	1.04693131403826	1.15744679955556	0.0001757695976	0.09603993576	0.02560031054	0.08379763394	0.09645724867	0.05578581612	0.4700280632	0.06608946823	0.0829120481	0.1666066762	0.1220528678	0.07543875851	0.900729567376329	0.688765076247276	0.943637739134289	all_significant	31.7748653948212	NO PLEIOTROPIC SNPS FOR REMOVAL	NA	0.0120445805107177
ebi-a-GCST90001939	CD25 on activated CD4 regulatory T cell	8	5e-06	1.09889374358869	1.04431773855326	1.15632188855784	0.0002850876454	0.09430398611	0.02598989576	0.04370006981	0.09810400313	0.04863962656	0.08575491694	0.1188405116	0.05785550663	0.07924932545	0.1033437772	0.05035268318	0.820880639902512	0.607050397692411	0.956179858514882	all_significant	23.1426134438922	NO PLEIOTROPIC SNPS FOR REMOVAL	NA	0.0168490864998691
ebi-a-GCST90001510	CD25++ CD45RA- CD4 not regulatory T cell Absolute Count	15	5e-06	0.96954776727234	0.954453594665033	0.984880646138361	0.0001119795543	-0.03092553551	0.008005468837	0.0292861608	-0.03252801545	0.01492375735	0.04153880128	-0.03719950137	0.01645120242	0.07675352444	-0.02810280465	0.01470885555	0.945798453781289	0.600530441375072	0.965148513152934	all_significant	29.6969342565111	NO PLEIOTROPIC SNPS FOR REMOVAL	NA	0.0091690377427678
ebi-a-GCST90001667	CD28+ CD45RA- CD8dim T cell %T cell	7	5e-07	0.969660475703149	0.953110584416284	0.986497740675803	0.0004519012732	-0.03080929381	0.008783188797	0.1426056177	-0.02996198427	0.02043573204	0.1397547451	-0.03692522362	0.02104899807	0.2225952662	-0.02829503252	0.0207993188	0.94892876899941	0.651645807571933	0.974013422469699	all_significant	38.7505262959838	NO PLEIOTROPIC SNPS FOR REMOVAL	NA	0.0226612227161835
ebi-a-GCST90001665	CD28+ CD45RA+ CD8dim T cell %CD8dim T cell	7	5e-07	1.02530956065162	1.00993867199519	1.04091438848143	0.001181695148	0.02499457739	0.007706616925	0.1448713048	0.02485895727	0.01705134437	0.3357093394	0.01925984484	0.01808970481	0.2267056303	0.02380087382	0.01767299566	0.946559078235845	0.616147784139764	0.969355714749047	all_significant	55.0083998904962	NO PLEIOTROPIC SNPS FOR REMOVAL	NA	0.0433619565815152
ebi-a-GCST90001664	CD28+ CD45RA+ CD8dim T cell %T cell	6	5e-08	1.02380412425585	1.01158024117332	1.03617572010652	0.0001236532353	0.02352522341	0.006128326553	0.1744836845	0.02598285538	0.01913406581	0.2231733268	0.03065858447	0.02128430431	0.2020583147	0.02587669382	0.01762836077	0.985234293564753	0.610644541142194	0.976959308556075	all_significant	54.5743489722093	NO PLEIOTROPIC SNPS FOR REMOVAL	NA	0.00979293081531639
ebi-a-GCST90001868	CD3 on CD4 regulatory T cell	7	5e-06	0.958523747379942	0.93805966687346	0.979434258540854	0.0001194332497	-0.04236094124	0.01101060205	0.04787630684	-0.03947110445	0.01995037082	0.716991289	-0.0141214867	0.03680574687	0.1167606667	-0.03853138641	0.02103925433	0.900760970064614	0.417812888970907	0.991780468495149	all_significant	116.375444439462	NO PLEIOTROPIC SNPS FOR REMOVAL	NA	0.00969717696303697
ebi-a-GCST90001867	CD3 on CD4+ T cell	15	5e-06	0.920889370757129	0.879894758243465	0.963793936977643	0.0003892470992	-0.08241536855	0.02323347092	0.04739411698	-0.07085897814	0.03573752624	0.7499499841	-0.01831477015	0.05625903288	0.1355366518	-0.06937143726	0.04379759399	0.668699356371631	0.22148963459655	0.97631057740902	all_significant	25.5975938566166	NO PLEIOTROPIC SNPS FOR REMOVAL	THERE WERE 1 OUTLITER SNPs IN RADIAL ANALYSIS	0.0202199218950022
ebi-a-GCST90001839	CD3 on Effector Memory CD8+ T cell	10	5e-06	0.928288769446944	0.891582221532811	0.96650653037905	0.000300334482	-0.07441242063	0.02058428418	0.04197534115	-0.07146317383	0.0351383714	0.2530706325	-0.06970072089	0.05659355589	0.1118745641	-0.06301202143	0.03575767691	0.769263054855422	0.927730740188175	0.971064394750982	all_significant	37.6451571213532	NO PLEIOTROPIC SNPS FOR REMOVAL	NA	0.0171713623824284
ebi-a-GCST90002066	CD4 on activated CD4 regulatory T cell	9	5e-06	1.05259341305289	1.02185288197567	1.08425871546225	0.0007001429937	0.05125703613	0.01512219684	0.05597674877	0.04835170046	0.02529891166	0.1655002377	0.03782751997	0.02443314607	0.1497422812	0.03823815153	0.02399825128	0.682041085462239	0.445001671339595	0.960865471964303	all_significant	30.6558677453739	NO PLEIOTROPIC SNPS FOR REMOVAL	NA	0.0311741087793982
ebi-a-GCST90001831	CD62L on CD62L+ myeloid Dendritic Cell	7	5e-06	0.939034625535764	0.905709670731746	0.973585748778276	0.0006447462828	-0.06290292555	0.01843548494	0.1100208924	-0.05889103283	0.03685067316	0.8542347802	-0.0174018821	0.08996493228	0.6556741493	-0.02465447574	0.05257613595	0.891890108861872	0.614798280302257	0.927050886215679	all_significant	37.394137155138	NO PLEIOTROPIC SNPS FOR REMOVAL	NA	0.0292466600207211
ebi-a-GCST90001450	CD62L- monocyte Absolute Count	12	5e-06	1.02999261989006	1.01204995680474	1.04825338897047	0.0009810611556	0.02955163706	0.008966174991	0.4025331146	0.02098564339	0.02506928517	0.5178763868	0.01616556258	0.02411868404	0.4507888447	0.01797117487	0.02298464979	0.99352943100249	0.426970018075129	0.964689276318466	all_significant	28.0086113566911	NO PLEIOTROPIC SNPS FOR REMOVAL	NA	0.0388484134647836
met-c-943	Cholesterol esters in very large HDL	12	5e-08	0.847401612006136	0.781299774614032	0.91909599280934	6.44e-05	-0.1655805385	0.04143664794	0.006773948176	-0.1613474711	0.0595871182	0.9102420848	-0.01206730145	0.1043698549	0.6007947572	-0.05615065614	0.1042246936	0.387701142313856	0.142055757632498	0.98800904061284	all_significant	76.7167610264448	NO PLEIOTROPIC SNPS FOR REMOVAL	THERE WERE 1 OUTLITER SNPs IN RADIAL ANALYSIS	0.00683772307692308
met-d-L_LDL_CE_pct	Cholesteryl esters to total lipids ratio in large LDL	30	5e-08	0.889334486051271	0.830819076469285	0.951971193826238	0.000731666861	-0.1172818645	0.0347251843	0.02671256306	-0.1532099019	0.06914763487	0.236299977	-0.1168144952	0.09652073747	0.05829479943	-0.1418044486	0.07193334994	0.996463899238106	0.995430841098694	0.992044490464718	all_significant	NA	NO PLEIOTROPIC SNPS FOR REMOVAL	THERE WERE 2 OUTLITER SNPs IN RADIAL ANALYSIS	0.0324282807843211
prot-a-699	Chondroitin sulfate proteoglycan 4	11	5e-06	1.12804586570647	1.06047143794926	1.19992621168391	0.0001318809558	0.1204868133	0.03151696495	0.003461199073	0.1368608275	0.0468140291	0.2974042681	0.1089749517	0.09852889583	0.08401757787	0.1441247618	0.07512384182	0.587907246390212	0.903534920299409	0.952953736481618	all_significant	22.2702159003323	NO PLEIOTROPIC SNPS FOR REMOVAL	THERE WERE 1 OUTLITER SNPs IN RADIAL ANALYSIS	0.0101129666265048
prot-a-547	Chordin	13	5e-06	1.08154852948138	1.03517200442291	1.13000275956599	0.0004550069558	0.07839383779	0.02236032501	0.1535400229	0.06215422921	0.04355164977	0.6860311896	0.04714738891	0.1135736251	0.5284030505	0.04013066909	0.06181004732	0.926350029964338	0.779530048500474	0.960477379650478	all_significant	23.9048024033015	NO PLEIOTROPIC SNPS FOR REMOVAL	NA	0.0226612227161835
prot-a-620	Collagen alpha-1(XXVI) chain	15	5e-06	0.921562530024773	0.884162507806123	0.96054457098953	0.0001113541279	-0.08168464739	0.02113762933	0.01073457589	-0.1015305664	0.03979682871	0.9643098042	0.003175315716	0.06961009712	0.1025349994	-0.1115866291	0.0638748054	0.905906201522039	0.204217036920072	0.953390440856973	all_significant	22.3488302927416	NO PLEIOTROPIC SNPS FOR REMOVAL	THERE WERE 1 OUTLITER SNPs IN RADIAL ANALYSIS	0.0091690377427678
ukb-d-I9_CONDUCTIO	Conduction disorders	15	5e-06	837415.259285392	257.871980320275	2719428127.13912	0.0009465504378	13.63807535	4.125312292	0.08276478051	13.65886576	7.873159269	0.9195901937	-1.191335384	11.57434553	0.243535833	14.31854949	11.7605574	0.949818602214967	0.157498527507046	0.857128613236831	all_significant	23.9898290951427	NO PLEIOTROPIC SNPS FOR REMOVAL	THERE WERE 1 OUTLITER SNPs IN RADIAL ANALYSIS	0.0384267660925361
ukb-b-4717	Corneal resistance factor (left)	69	5e-08	1.19360882534806	1.09051405159237	1.30644994979057	0.0001229901004	0.1769813443	0.0460878328	0.007553557967	0.1877897756	0.07029639028	0.06161460276	0.2162026167	0.1137355996	0.02210144074	0.2167678488	0.09254568358	0.351161584143573	0.706864618625509	0.986481521617817	all_significant	73.4975847017092	REMOVED 4 PLEIOTROPIC SNP	THERE WERE 29 OUTLITER SNPs IN RADIAL ANALYSIS	0.00979293081531639
ukb-b-15178	Corneal resistance factor (right)	95	5e-08	1.22691375899153	1.14075534377737	1.31957950511823	3.69e-08	0.2045018772	0.03714859792	0.0007083216781	0.2016659932	0.05955283045	0.2343477344	0.11726333	0.09796410571	0.07949493366	0.1742580575	0.09829329008	0.712109948201329	0.334509942643956	0.986438796038134	all_significant	70.6167132004547	REMOVED 4 PLEIOTROPIC SNP	THERE WERE 26 OUTLITER SNPs IN RADIAL ANALYSIS	1.87646210526316e-05
prot-a-2326	Corticotropin	13	5e-06	0.907708671430698	0.860301246125993	0.957728511844811	0.0004029156893	-0.09683179831	0.02736778907	0.02063727034	-0.1014215539	0.04381901999	0.7764664537	-0.02551649947	0.08768619384	0.1307003278	-0.1171690262	0.0722239748	0.700672889285124	0.401996381912731	0.956810713227624	all_significant	23.318667119405	NO PLEIOTROPIC SNPS FOR REMOVAL	NA	0.0207072946277479
prot-a-655	CREB-binding protein	15	5e-06	1.07747851314508	1.03497942684203	1.12172272818185	0.0002784526322	0.0746236014	0.02053165935	0.03526232169	0.07769510848	0.03690395027	0.01278877278	0.1548306984	0.05368150652	0.2067324644	0.07147204994	0.05398417987	0.883370984005968	0.10763510293141	0.961386536695083	all_significant	28.3919783318613	NO PLEIOTROPIC SNPS FOR REMOVAL	NA	0.0167222690056543
ukb-b-6740	Current employment status: In paid employment or self-employed	7	5e-07	12.6065075495791	4.51956981905558	35.1635308138253	1.28e-06	2.534213153	0.5233654777	0.08660781308	2.164798255	1.263326765	0.9958876634	-0.01676847939	3.095753174	0.2974458897	1.972973548	1.729516756	0.946525459898769	0.424312855826204	0.96821148142122	all_significant	27.6551949044417	NO PLEIOTROPIC SNPS FOR REMOVAL	NA	0.000408297419354839
met-a-744	Cyclo(leu-pro)	10	5e-06	0.649362368215863	0.538467506885003	0.783095506903014	6.21e-06	-0.4317643695	0.095542732	0.01121429509	-0.463105182	0.1826161004	0.1488145057	-0.5646129691	0.3534285228	0.06128629254	-0.4683838215	0.219143871	0.856173576048262	0.696077261525714	0.953984150332341	all_significant	22.4322961823981	NO PLEIOTROPIC SNPS FOR REMOVAL	NA	0.00129100765957447
prot-c-2944_66_2	DAN	26	5e-05	0.965037052491341	0.945984520340963	0.984473310774162	0.0004685078962	-0.03558878202	0.01017361802	0.08583523007	-0.03252441162	0.01893388782	0.03611907684	-0.1084791267	0.04886486401	0.3622332937	-0.03267694072	0.03520864716	0.972933892841253	0.132666853703707	0.944715642697894	all_significant	NA	NO PLEIOTROPIC SNPS FOR REMOVAL	THERE WERE 3 OUTLITER SNPs IN RADIAL ANALYSIS	0.023213965605561
ukb-b-8553	Decaffeinated tea	13	5e-06	0.447687379371772	0.275368847344059	0.727838285201322	0.001190247274	-0.8036601041	0.2479508739	0.1091520151	-0.74948436	0.4678381744	0.6245196555	-0.4806574689	0.9545677917	0.283994385	-0.8158448812	0.7274242226	0.902481460392553	0.723742200148189	0.956629624503867	all_significant	22.8566498209938	NO PLEIOTROPIC SNPS FOR REMOVAL	THERE WERE 3 OUTLITER SNPs IN RADIAL ANALYSIS	0.0433968647599547
prot-a-767	Deoxycytidine kinase	8	5e-06	0.947949301825942	0.917811298831452	0.979076940953319	0.001183864553	-0.05345425724	0.01648429034	0.1806750067	-0.06214784043	0.04642473177	0.6803813839	-0.0307817485	0.07114550777	0.3336237429	-0.0704489314	0.0678448282	0.989150527470252	0.71731469196687	0.935787950603227	all_significant	21.9962087971522	NO PLEIOTROPIC SNPS FOR REMOVAL	THERE WERE 2 OUTLITER SNPs IN RADIAL ANALYSIS	0.0433619565815152
ukb-b-10753	Diabetes diagnosed by doctor	48	5e-08	5.16619663140882	1.94775598696528	13.7027367971097	0.0009683541747	1.642136757	0.4976830727	0.008020163668	2.296453318	0.8661874605	0.004282945007	3.291727094	1.095222646	0.02543718101	2.358040421	1.021599289	0.522962939987212	0.0965117520883093	0.986877942977684	all_significant	81.4724457585365	REMOVED 1 PLEIOTROPIC SNP	THERE WERE 11 OUTLITER SNPs IN RADIAL ANALYSIS	0.0386857842132074
ukb-b-10623	Diagnoses - main ICD10: D12.5 Sigmoid colon	12	5e-06	30575.1175879263	59.696163031165	15659931.3598678	0.001175651407	10.32794181	3.182996969	0.1778602077	9.557707835	7.093588417	0.8320285913	7.20858272	33.11002159	0.316761531	10.95012791	10.44048986	0.975002690793475	0.925810066270949	0.960480790301305	all_significant	24.6441340042062	NO PLEIOTROPIC SNPS FOR REMOVAL	NA	0.0433619565815152
ukb-d-H40	Diagnoses - main ICD10: H40 Glaucoma	13	5e-06	1.24812425438813e-06	3.5037092667018e-10	0.0044461855588217	0.001122227721	-13.59386873	4.172530613	0.003967879797	-19.53555945	6.781522466	0.5694788803	-6.861029258	11.7013108	0.08142314026	-21.72354998	11.42062468	0.782382145590069	0.535723941546795	0.959338909384898	all_significant	22.6710905076573	REMOVED 6 PLEIOTROPIC SNP	THERE WERE 3 OUTLITER SNPs IN RADIAL ANALYSIS	0.0425214283933412
ukb-b-18822	Diagnoses - main ICD10: K29.7 Gastritis, unspecified	48	5e-05	337.726396152791	21.4647875189554	5313.77813815429	3.46e-05	5.822236089	1.406031779	0.0276107496	5.848033647	2.654850751	0.9397808336	0.7054570205	9.28729504	0.3493026677	5.391625541	5.703162983	0.998199902106258	0.57554715505634	0.944543841419781	all_significant	17.8451723571304	NO PLEIOTROPIC SNPS FOR REMOVAL	THERE WERE 7 OUTLITER SNPs IN RADIAL ANALYSIS	0.00470852394366197
ukb-b-12316	Diagnoses - main ICD10: K29.8 Duodenitis	31	5e-05	90389908.2763572	102399.715159699	79788654738.6004	1.2e-07	18.31964319	3.460716314	0.01452800366	14.77189894	6.044306795	0.5011059994	33.84392899	49.67780462	0.252627826	14.23757577	12.20606071	0.951846891301199	0.755961417337287	0.942770046500574	all_significant	18.3935495308912	REMOVED 1 PLEIOTROPIC SNP	THERE WERE 3 OUTLITER SNPs IN RADIAL ANALYSIS	5.27018181818182e-05
ukb-d-K61	Diagnoses - main ICD10: K61 Abscess of anal and rectal regions	10	5e-06	3061137417.11837	374790.135885282	25002158246102.6	2.01e-06	21.84205239	4.595883101	0.03376976341	19.60600034	9.2358708	0.3589564683	15.43085544	15.85577014	0.2467341265	18.45748304	14.89880575	0.921056129492152	0.663914958413494	0.953054293492765	all_significant	23.5407869871711	NO PLEIOTROPIC SNPS FOR REMOVAL	THERE WERE 1 OUTLITER SNPs IN RADIAL ANALYSIS	0.000554874857142857
ukb-b-6026	Diagnoses - main ICD10: M20.1 Hallux valgus (acquired)	8	5e-07	3.5617527085907e-06	2.74118472578348e-09	0.00462795602128831	0.00060453876	-12.5452578	3.65796828	0.04733104798	-9.895507465	4.989350416	0.093739742	-39.68651781	19.94480276	0.22792901	-9.033760392	6.836676955	0.53287743643318	0.214465716867499	0.971143046206587	all_significant	32.9954508172777	NO PLEIOTROPIC SNPS FOR REMOVAL	NA	0.0279476243977033
ukb-d-M48	Diagnoses - main ICD10: M48 Other spondylopathies	18	5e-06	2.55304989003529e-07	9.76621302155085e-11	0.0006674095400772	0.0001559744709	-15.18080697	4.014642997	0.003730906422	-16.22941125	5.596231959	0.5810130285	-7.859853112	13.95223211	0.1160061248	-16.92724859	10.22007162	0.395685247045966	0.590619186723862	0.958962107848148	all_significant	23.3958040946644	NO PLEIOTROPIC SNPS FOR REMOVAL	THERE WERE 2 OUTLITER SNPs IN RADIAL ANALYSIS	0.0110001849477066
ukb-b-9708	Diagnoses - main ICD10: M79.66 Pain in limb (Lower leg)	21	5e-05	1.0797910104094e-07	7.24006691220885e-12	0.00161041139577706	0.001069123273	-16.04132814	4.903093128	0.03350049055	-15.56368993	7.320529856	0.6508399176	34.85212266	75.78960455	0.2696542258	-15.49873995	13.65112885	0.707302594205509	0.508891268702546	0.945394829086069	all_significant	18.9471398700799	NO PLEIOTROPIC SNPS FOR REMOVAL	THERE WERE 2 OUTLITER SNPs IN RADIAL ANALYSIS	0.041319476254904
ukb-b-6082	Diagnoses - main ICD10: N81.6 Rectocele	7	5e-06	9000681501.10028	147659.504785141	548642416227317	4.55e-05	22.92056613	5.621378508	0.07383775033	19.74190193	11.0436951	0.830760879	-19.53298853	86.74789214	0.344131903	16.69364829	16.25847521	0.873803296240022	0.643607623630765	0.962447365587239	all_significant	23.2024841237775	NO PLEIOTROPIC SNPS FOR REMOVAL	NA	0.00570936363636364
ukb-b-9712	Diagnoses - main ICD10: O26.8 Other specified pregnancy-related conditions	14	5e-05	5.76919608263225e-09	1.89806992653386e-13	0.00017535509611408	0.0003154648416	-18.97073309	5.266344681	0.02743644434	-21.94290174	9.950294001	0.9273507619	-12.99817548	139.5965562	0.1912932414	-23.86140065	17.3089864	0.947074126333784	0.966525212613883	0.946341270555466	all_significant	18.4106626927404	NO PLEIOTROPIC SNPS FOR REMOVAL	THERE WERE 1 OUTLITER SNPs IN RADIAL ANALYSIS	0.0176186202285503
ukb-d-R39	Diagnoses - main ICD10: R39 Other symptoms and signs involving the urinary system	9	5e-06	179576.86969327	264.622404411926	121863650.209431	0.0002759396643	12.09835864	3.326558529	0.0573775348	11.57594067	6.091241897	0.5371924291	8.631504525	13.30476528	0.3430528055	8.846191015	8.777650273	0.835443677580848	0.78943085337306	0.948291558359155	all_significant	24.4405100925121	NO PLEIOTROPIC SNPS FOR REMOVAL	THERE WERE 1 OUTLITER SNPs IN RADIAL ANALYSIS	0.0167222690056543
ukb-b-5655	Diagnoses - main ICD10: R42 Dizziness and giddiness	26	5e-05	3.42755876582949e-07	1.36588170642851e-10	0.00086011541394265	0.0001934956293	-14.88624737	3.993777244	0.01588324645	-17.09325878	7.08796998	0.5607315422	-40.9954287	69.48849911	0.1613264227	-20.74524731	14.37262353	0.940591063888243	0.70965517816176	0.94724692720474	all_significant	18.6923935092532	NO PLEIOTROPIC SNPS FOR REMOVAL	THERE WERE 3 OUTLITER SNPs IN RADIAL ANALYSIS	0.0129830192381708
ukb-a-595	Diagnoses - main ICD10: Z47 Other orthopaedic follow-up care	17	5e-06	0.00073741481657	8.75020742196814e-06	0.0621448824552171	0.001432158166	-7.212359979	2.262282231	0.1515553503	-7.438878118	5.187287781	0.4404314152	-6.772681009	8.54611149	0.339706394	-7.876701531	8.003823043	0.996247732067069	0.954049990991045	0.953727273013192	all_significant	22.0318770088805	NO PLEIOTROPIC SNPS FOR REMOVAL	NA	0.0490691921981986
ukb-b-16751	Diagnoses - secondary ICD10: J44.9 Chronic obstructive pulmonary disease, unspecified	14	5e-06	29656.3970060318	94.2916600061562	9327462.08224512	0.0004490402748	10.29743313	2.934204279	0.02114507907	12.92941657	5.608357131	0.4762986502	21.96434347	29.87236759	0.1567007865	13.94725451	9.278715433	0.910384756577561	0.700355158272164	0.9601487167905	all_significant	23.5334349912294	NO PLEIOTROPIC SNPS FOR REMOVAL	THERE WERE 3 OUTLITER SNPs IN RADIAL ANALYSIS	0.0226612227161835
ukb-b-4824	Diagnoses - secondary ICD10: K52.9 Non-infective gastro-enteritis and colitis, unspecified	7	5e-06	9476.33449399552	110.75479569529	810808.37067454	5.49e-05	9.156552864	2.270017425	0.2321404438	7.197900605	6.024036897	0.9624789545	1.108912158	22.42713439	0.4885443269	5.923984913	8.030580139	0.966399748110571	0.728614006051669	0.962883376550945	all_significant	23.8479679568496	NO PLEIOTROPIC SNPS FOR REMOVAL	THERE WERE 1 OUTLITER SNPs IN RADIAL ANALYSIS	0.00631480714285714
ukb-b-18008	Diagnoses - secondary ICD10: K59.0 Constipation	6	5e-06	2267.3087695223	184.796973713518	27818.0370221977	1.54e-09	7.726348843	1.279128092	0.3748353998	6.904292285	7.779901809	0.6412417779	15.14096619	30.0867903	0.5464616013	6.512857586	10.07417863	0.999122145381751	0.813294963851695	0.957481793829626	all_significant	22.5763529734276	NO PLEIOTROPIC SNPS FOR REMOVAL	NA	1.06282e-06
ukb-b-6077	Diagnoses - secondary ICD10: N39.0 Urinary tract infection, site not specified	7	5e-06	3.85024303812164e-06	4.19483508809332e-09	0.00353395810354545	0.0003410665826	-12.46737428	3.48063139	0.1070009951	-11.57581202	7.181824317	0.6731846492	36.6702694	81.93103625	0.4359277237	-8.584161819	10.28586854	0.867854465315078	0.574016988590884	0.962244181163106	all_significant	23.8704930694013	NO PLEIOTROPIC SNPS FOR REMOVAL	NA	0.0183485464825211
ukb-b-20009	Diagnoses - secondary ICD10: R05 Cough	10	5e-05	1.8247695273276e-10	2.38580867136573e-16	0.00013956625557728	0.001177425972	-22.42439724	6.911952101	0.2061268656	-16.2071473	12.81919476	0.6725106391	83.74728788	190.9146284	0.5755961366	-11.77592157	20.27361589	0.901836639314383	0.59281963066968	0.948482811027983	all_significant	18.4288303689728	NO PLEIOTROPIC SNPS FOR REMOVAL	THERE WERE 1 OUTLITER SNPs IN RADIAL ANALYSIS	0.0433619565815152
ukb-b-11231	Diagnoses - secondary ICD10: Z85.8 Personal history of malignant neoplasms of other organs and systems	6	5e-06	7913.66868903739	243.42866393446	257266.959065724	4.34e-07	8.976346757	1.776287152	0.2309574539	8.944104304	7.466510685	0.6711231096	13.21447505	28.89025808	0.4196060174	8.673736213	9.867138001	0.995763270870887	0.887692497490807	0.936041076637935	all_significant	26.4529336902196	NO PLEIOTROPIC SNPS FOR REMOVAL	NA	0.000161281076923077
ukb-b-4601	Diagnoses - secondary ICD10: Z88.8 Personal history of allergy to other drugs, medicaments and biological substances	38	5e-05	5.52419115235981e-06	9.41939429958131e-09	0.00323977178544981	0.0001971586815	-12.10637372	3.25210272	0.02212568184	-11.05385164	4.830799522	0.7013064813	-10.87853046	28.13683649	0.690757894	-3.860883336	9.629168701	0.560818226536649	0.965187698803519	0.94747707933023	all_significant	18.4755226863459	NO PLEIOTROPIC SNPS FOR REMOVAL	THERE WERE 4 OUTLITER SNPs IN RADIAL ANALYSIS	0.0131375667631241
ukb-d-XI_DIGESTIVE	Diseases of the digestive system	6	5e-07	184.772590993385	50.2182942123208	679.850060977031	4.09e-15	5.219125831	0.6646665532	0.0008469991	4.694671878	1.406870573	0.107192175	6.604194348	3.189950148	0.07816704786	4.153679755	1.880034432	0.847027600315847	0.669634300968776	0.965986925048673	all_significant	26.4192761287649	NO PLEIOTROPIC SNPS FOR REMOVAL	THERE WERE 1 OUTLITER SNPs IN RADIAL ANALYSIS	4.39084222222222e-12
prot-c-2611_72_2	Dtk	12	5e-05	1.07888419729859	1.05020967557543	1.10834163715245	3.3e-08	0.07592735642	0.01374363325	0.002564854607	0.08448493147	0.02801611581	0.08508772507	0.1150491868	0.0602089069	0.07027296237	0.09439630212	0.04709471672	0.942016073676332	0.504224796563907	0.931866765280086	all_significant	NA	NO PLEIOTROPIC SNPS FOR REMOVAL	THERE WERE 2 OUTLITER SNPs IN RADIAL ANALYSIS	1.77136666666667e-05
ukb-b-2346	Duration of moderate activity	12	5e-07	3.58820650588561	1.89340415732178	6.80004101559164	8.96e-05	1.277652497	0.3261612994	0.005112833555	1.339727045	0.4785017126	0.2142808916	-3.136851369	2.365380282	0.107616942	1.611805215	0.9201309505	0.681707322912734	0.0880443803243446	0.96604283196934	all_significant	28.2504212143201	NO PLEIOTROPIC SNPS FOR REMOVAL	NA	0.0082127
ukb-b-1046	Duration of strenuous sports	6	5e-06	0.673292431624143	0.551439016978395	0.822072222902052	0.0001029782127	-0.3955755242	0.101861479	0.05848158027	-0.4109729006	0.2172080203	0.7453424837	-0.1404120862	0.4034167473	0.2519358347	-0.3701159829	0.2858355599	0.869270513163706	0.525218953049258	0.958902766652865	all_significant	22.8191720785967	REMOVED 1 PLEIOTROPIC SNP	NA	0.00865196079223826
prot-a-762	Dystroglycan	8	5e-06	0.935319849239243	0.899208634569387	0.972881249966928	0.0008728181304	-0.06686672344	0.02008850711	0.2753369206	-0.05819150223	0.05334488093	0.253775701	-0.1119299963	0.08869039493	0.4418204203	-0.05742024863	0.07043911405	0.976258538807164	0.586842828483089	0.961314372616907	all_significant	24.3635364112435	NO PLEIOTROPIC SNPS FOR REMOVAL	THERE WERE 1 OUTLITER SNPs IN RADIAL ANALYSIS	0.0365072241382026
met-b-264	EarlyB:%27+	16	5e-05	1.10428107280854	1.04622888112756	1.1655544114295	0.0003179279249	0.09919451039	0.02755222095	0.06309210626	0.09283846179	0.04995231172	0.8012825518	-0.04288996632	0.1672010606	0.3129487587	0.08441641825	0.08084641033	0.877869902431449	0.39912763540959	0.944780650833198	all_significant	17.6836063352014	NO PLEIOTROPIC SNPS FOR REMOVAL	THERE WERE 1 OUTLITER SNPs IN RADIAL ANALYSIS	0.0176541356918609
prot-a-174	Ecto-ADP-ribosyltransferase 3	10	5e-06	0.908180835572272	0.857735342083714	0.961593150746319	0.0009558800283	-0.09631176209	0.02915710413	0.02162747062	-0.08575464722	0.03733580358	0.7029252139	-0.02964908877	0.07499658125	0.1140674178	-0.07782819044	0.04447660854	0.38592793407034	0.36260386100947	0.96399730549929	all_significant	35.5876084531139	NO PLEIOTROPIC SNPS FOR REMOVAL	NA	0.0386431499306887
prot-a-175	Ecto-ADP-ribosyltransferase 3	12	5e-06	0.930622449241007	0.891143646852464	0.97185021302712	0.001149744002	-0.07190161646	0.02211634094	0.1067302484	-0.06365653475	0.0394630778	0.5927634526	-0.03416403389	0.0618393973	0.1132243785	-0.06940494656	0.04032911215	0.788978223189371	0.511197884950014	0.956438424215757	all_significant	32.1307113068044	NO PLEIOTROPIC SNPS FOR REMOVAL	THERE WERE 2 OUTLITER SNPs IN RADIAL ANALYSIS	0.0433619565815152
prot-a-889	Enhancer of mRNA-decapping protein 4	11	5e-06	0.911112104811011	0.869682570427635	0.954515240112223	8.83e-05	-0.09308933242	0.02374370565	0.1295079305	-0.06950525076	0.04584642464	0.6139585251	-0.04748634623	0.09088810133	0.4747607363	-0.05094055184	0.06859029683	0.910662529751217	0.600479656454557	0.959556865817822	all_significant	24.1147829546149	NO PLEIOTROPIC SNPS FOR REMOVAL	NA	0.0082127
prot-a-958	Ephrin type-A receptor 5	7	5e-06	0.951021937193783	0.923336350397825	0.979537656709963	0.0008634537643	-0.0502181492	0.01507324066	0.3153165198	-0.04782229671	0.04762565836	0.9386832141	-0.008197144046	0.101363014	0.4904823908	-0.04575901417	0.0623205775	0.988474315812902	0.672800632391877	0.968677748164349	all_significant	30.3332444072323	NO PLEIOTROPIC SNPS FOR REMOVAL	NA	0.0362725663942026
ukb-b-20261	Ever smoked	60	5e-08	0.459538963702622	0.295120013336519	0.715559940423559	0.0005788735739	-0.7775315449	0.22593961	0.07478183397	-0.7289378318	0.4091019115	0.6903214398	-0.5026703962	1.255371227	0.2137974885	-0.8825479717	0.7022469308	0.975683938368227	0.823206889954537	0.974283974311917	all_significant	40.9100481941646	REMOVED 1 PLEIOTROPIC SNP	THERE WERE 8 OUTLITER SNPs IN RADIAL ANALYSIS	0.0271508566554456
ukb-b-17324	Eye problems/disorders: Glaucoma	6	5e-08	490349.847643461	89728.9344292418	2679659.29399923	1.16e-51	13.10287439	0.866492768	1.41e-11	13.05702754	1.932393745	0.2320520599	9.509060848	6.756308015	0.005306806453	13.19128565	2.802858216	0.820925037840547	0.616503923595682	0.968101770689004	all_significant	34.4445437524755	REMOVED 11 PLEIOTROPIC SNP	NA	5.60396e-48
ebi-a-GCST005921	Family history of Alzheimer's disease	8	5e-08	0.8756780405	0.8294265435	0.9245086699	1.63e-06	-0.1327567893	0.02768568322	0.0003577098898	-0.1237060567	0.03465674225	0.02523489876	-0.1259602776	0.04253306026	0.01092478335	-0.1205061669	0.03509140739	0.5843065278	0.8239230426	0.9979122308	all_significant	NA	NO PLEIOTROPIC SNPS FOR REMOVAL	THERE WERE 2 OUTLITER SNPs IN RADIAL ANALYSIS	0.000477244242424243
ebi-a-GCST000571	Fasting blood insulin	38	5e-05	0.704762341182951	0.589160541885185	0.843046881517855	0.0001293011859	-0.3498946377	0.09140914689	0.0142416293	-0.3843138035	0.1567917195	0.03571052178	-0.5723075411	0.2622748339	0.1641029176	-0.3870199313	0.2726312808	0.956198815443906	0.352386987182228	0.946429081287345	all_significant	18.3853225518974	NO PLEIOTROPIC SNPS FOR REMOVAL	THERE WERE 6 OUTLITER SNPs IN RADIAL ANALYSIS	0.0100750649852081
prot-a-1061	Fatty acid hydroxylase domain-containing protein 2	6	5e-06	1.10162054404086	1.0398542919681	1.1670556465714	0.00101087758	0.09678231753	0.02943965208	0.1310628112	0.08695647424	0.0575899666	0.2557112708	0.1780179793	0.134325862	0.3715922613	0.08474378415	0.08637477501	0.859791955236192	0.553180279069187	0.959705764163909	all_significant	22.7357547969707	NO PLEIOTROPIC SNPS FOR REMOVAL	THERE WERE 1 OUTLITER SNPs IN RADIAL ANALYSIS	0.0395429116516599
prot-a-1060	Fetal and adult testis-expressed transcript protein	8	5e-06	0.928455994723643	0.897744266194846	0.960218367968027	1.52e-05	-0.07423229326	0.01716211199	0.1825080954	-0.06711884828	0.05034899523	0.6170171884	-0.0535539931	0.1015957287	0.630062599	-0.0366792932	0.07284760849	0.991603756054322	0.830555022043235	0.944069818818582	all_significant	23.1068816747129	NO PLEIOTROPIC SNPS FOR REMOVAL	THERE WERE 1 OUTLITER SNPs IN RADIAL ANALYSIS	0.00259348421052632
ukb-b-17673	Fish consumer	9	5e-06	2.49932213028586	1.44198076563903	4.33196562657923	0.001097156934	0.9160195472	0.2806131873	0.3369121679	0.461761847	0.4808595378	0.08180509604	2.086691139	1.027475457	0.6500842975	0.3232089578	0.68593651	0.804865988082927	0.261105058633427	0.962185805184732	all_significant	24.6341740673965	NO PLEIOTROPIC SNPS FOR REMOVAL	THERE WERE 1 OUTLITER SNPs IN RADIAL ANALYSIS	0.0420663900647143
prot-a-528	Follicle stimulating hormone	7	5e-07	0.914957281116193	0.867140649833967	0.965410659075695	0.001172858295	-0.0888779021	0.02738580989	0.1485074818	-0.07752397131	0.05365636277	0.188102176	-0.1086613814	0.07131695875	0.7298224612	-0.02820262936	0.07792683092	0.84361061029499	0.749202104133912	0.969207703369016	all_significant	28.1713719179523	NO PLEIOTROPIC SNPS FOR REMOVAL	NA	0.0433619565815152
ukb-b-9571	Fractured bone site(s): Wrist	6	5e-08	0.0263026371150322	0.00308373377710074	0.224347745042866	0.0008791420526	-3.638086074	1.093636774	0.1816543663	-4.206700378	3.149485635	0.5627962295	-4.841307339	7.682672569	0.2795667921	-4.509372624	3.719825324	0.973890634165318	0.875541287079479	0.983525096222747	all_significant	52.240727104774	NO PLEIOTROPIC SNPS FOR REMOVAL	NA	0.0366132349664707
met-d-XL_HDL_FC	Free cholesterol in very large HDL	55	5e-08	0.929808190346632	0.890075775298202	0.971314235067268	0.001089811559	-0.07277696105	0.0222814888	0.02129601369	-0.1121828974	0.04871808939	0.05002691239	-0.09895971686	0.04934411948	0.0252713973	-0.10042044	0.04363967001	0.999915411706043	0.46840240059547	0.99481405061165	all_significant	NA	NO PLEIOTROPIC SNPS FOR REMOVAL	THERE WERE 10 OUTLITER SNPs IN RADIAL ANALYSIS	0.0419512322034183
ukb-d-22660_108	Gap coding: Retired	8	5e-06	4.02368889623982	2.27383838459338	7.12015086182953	1.74e-06	1.392199118	0.2911886714	0.02319019835	1.720375854	0.757779145	0.3184916123	1.36876	1.258435635	0.1169818786	1.935642302	1.082795734	0.978059332633815	0.983731932055959	0.956481896680653	all_significant	21.7813578973623	NO PLEIOTROPIC SNPS FOR REMOVAL	THERE WERE 1 OUTLITER SNPs IN RADIAL ANALYSIS	0.000494467058823529
ukb-d-K11_GASTRODUOULC	Gastroduodenal ulcer	11	5e-06	7579.62595336065	421.305458355331	136363.601404861	1.37e-09	8.933219131	1.474418881	0.02989848199	9.954432929	4.584269681	0.3546339012	8.360890336	8.567740179	0.1408184428	10.90454288	6.817959967	0.999138265216002	0.941838925463537	0.959879922725745	all_significant	23.4465881936275	NO PLEIOTROPIC SNPS FOR REMOVAL	THERE WERE 3 OUTLITER SNPs IN RADIAL ANALYSIS	1.01822615384615e-06
met-b-257	GdT:%CM (2)	17	5e-05	0.887798712428254	0.836345061521356	0.942417896693875	9.35e-05	-0.1190102369	0.03046110263	0.03309492685	-0.1028479492	0.04826435379	0.1963390983	-0.2299886071	0.1700812972	0.3641139571	-0.07303477571	0.07818357814	0.670760352919007	0.515680670251051	0.945914208238574	all_significant	19.0928219186023	NO PLEIOTROPIC SNPS FOR REMOVAL	NA	0.0082127
ukb-b-2772	Getting up in morning	61	5e-08	1.8162366101377	1.33776793648241	2.46583531720627	0.0001305726843	0.5967665636	0.1560020702	0.06601392716	0.4412217609	0.2400123914	0.2235579773	0.7454773048	0.6060510533	0.01431248392	1.615063211	0.6401935826	0.801297443739492	0.799129593806238	0.976666641973656	all_significant	42.3434150914631	NO PLEIOTROPIC SNPS FOR REMOVAL	THERE WERE 6 OUTLITER SNPs IN RADIAL ANALYSIS	0.0100927462056528
ebi-a-GCST009722	Glaucoma (multi-trait analysis)	63	5e-08	1.92467919739211	1.83898768857021	2.01436368274659	1.1e-174	0.6547593031	0.02323676132	1.3e-61	0.66708858	0.04027689201	7.78e-08	0.6268407791	0.1026751645	2.47e-11	0.6843193891	0.08429404824	0.721126313635465	0.78034373730175	0.978586370236282	all_significant	NA	REMOVED 23 PLEIOTROPIC SNP	THERE WERE 4 OUTLITER SNPs IN RADIAL ANALYSIS	1.06282e-170
prot-a-1282	GSK3-beta interaction protein	7	5e-06	0.894249313154038	0.855694571117136	0.934541203215137	6.67e-07	-0.1117706689	0.02248525869	0.07042837416	-0.09573997756	0.0529199935	0.3522277223	-0.08077478019	0.07877906632	0.210757795	-0.1078820627	0.07700377381	0.936770549291725	0.664305831545936	0.954295533038899	all_significant	23.2575701438251	NO PLEIOTROPIC SNPS FOR REMOVAL	THERE WERE 1 OUTLITER SNPs IN RADIAL ANALYSIS	0.000230162642857143
prot-a-1679	GTPase KRas	10	5e-06	1.1104259005329	1.05487159004969	1.1689059523503	6.33e-05	0.1047436359	0.02618601632	0.009062156005	0.118524873	0.04541704278	0.1904001546	0.1277332046	0.08928181571	0.1141498833	0.1256996754	0.07185266817	0.839622164137085	0.786277825336676	0.95266337423161	all_significant	24.0914466483388	NO PLEIOTROPIC SNPS FOR REMOVAL	NA	0.00679560666666667
ukb-d-1747_6	Hair colour (natural, before greying): Other	11	5e-06	0.00670614609591596	0.00039624972449006	0.113495083227234	0.0005248861363	-5.004730845	1.443232185	0.07379293269	-5.139356298	2.874528982	0.2274896679	-6.248835761	4.824644739	0.09762221668	-5.542425065	3.033294407	0.93373482901867	0.778436317593174	0.968190413817252	all_significant	58.2609501266709	NO PLEIOTROPIC SNPS FOR REMOVAL	THERE WERE 1 OUTLITER SNPs IN RADIAL ANALYSIS	0.0252310937757741
ukb-b-4442	Ham intake	8	5e-06	2.20427483336022	1.68957939515484	2.87576159777917	5.69e-09	0.790398581	0.1356729396	0.00160396161	0.858209641	0.2719997529	0.2072966433	0.6568501258	0.464774868	0.041819613	0.9935653102	0.3996084284	0.89835502440544	0.757576223289912	0.960903679057377	all_significant	22.7877722887839	NO PLEIOTROPIC SNPS FOR REMOVAL	THERE WERE 1 OUTLITER SNPs IN RADIAL ANALYSIS	3.66511866666667e-06
ukb-b-13092	Headaches for 3+ months	29	5e-06	0.461170225149096	0.305720403614756	0.69566170281545	0.0002241010003	-0.7739880522	0.2097429879	0.00436193988	-0.9724172684	0.3411120248	0.5528910826	-0.3433280619	0.5713171897	0.1010523818	-1.140332354	0.6725180932	0.719635157433749	0.417412442753737	0.960339615660293	all_significant	25.6974556570517	NO PLEIOTROPIC SNPS FOR REMOVAL	THERE WERE 3 OUTLITER SNPs IN RADIAL ANALYSIS	0.0144350924326573
ebi-a-GCST005845	Heart rate increase in response to exercise	9	5e-08	0.844334163176893	0.77967053763081	0.91436080331305	3.15e-05	-0.1692069348	0.04065148029	0.09754316095	-0.1900613072	0.1147101658	0.388524922	-0.2817022952	0.3064355951	0.2426284702	-0.1878900258	0.1489282043	0.9922552153619	0.711452531414784	0.984939960066204	all_significant	NA	NO PLEIOTROPIC SNPS FOR REMOVAL	THERE WERE 3 OUTLITER SNPs IN RADIAL ANALYSIS	0.00441091304347826
ukb-b-17612	Heel bone ultrasound T-score, manual entry	29	5e-08	1.12896519506326	1.05048426005633	1.21330938513621	0.0009675562339	0.1213014566	0.03676030545	0.1810742267	0.09226862274	0.06898821754	0.9537151848	0.006622743058	0.1130476547	0.2115698373	0.09309280703	0.07281414439	0.929240934863485	0.2765511315153	0.985373101822111	all_significant	65.7416872527222	NO PLEIOTROPIC SNPS FOR REMOVAL	THERE WERE 7 OUTLITER SNPs IN RADIAL ANALYSIS	0.0386857842132074
prot-a-1327	HEPACAM family member 2	12	5e-06	1.06041069375081	1.02557286531874	1.09643193326064	0.0005782910899	0.05865628002	0.01704333192	0.2205943261	0.05416477229	0.04421797097	0.3255711266	0.09771741386	0.09452006193	0.3742234373	0.05682480363	0.06135358107	0.99480774577585	0.666041022746944	0.958340474620986	all_significant	23.4909107284405	NO PLEIOTROPIC SNPS FOR REMOVAL	NA	0.0271508566554456
prot-c-4224_7_2	HNRPQ	21	5e-05	0.96103810772726	0.939473462654045	0.983097747002674	0.0005986324053	-0.03974121656	0.01157882154	0.04065242949	-0.0422951539	0.02066143811	0.2148929357	-0.08279651715	0.06452921868	0.2539846741	-0.04252257744	0.0362043957	0.922923967394633	0.500866562609468	0.946737862973337	all_significant	NA	NO PLEIOTROPIC SNPS FOR REMOVAL	THERE WERE 1 OUTLITER SNPs IN RADIAL ANALYSIS	0.0279205711345798
prot-c-4996_66_1	HRG	11	5e-05	1.03023752540728	1.013142224855	1.04762128427648	0.0004841201677	0.02978938285	0.008537126417	0.130130959	0.02327166423	0.01537518805	0.5476162938	0.01331407591	0.02130949328	0.1764512607	0.02280261501	0.01567673494	0.929138077633454	0.356447851025719	0.985149818863121	all_significant	NA	NO PLEIOTROPIC SNPS FOR REMOVAL	THERE WERE 1 OUTLITER SNPs IN RADIAL ANALYSIS	0.0236240861632192
prot-c-3151_6_1	IL-2 sRa	16	5e-05	0.967665092922508	0.950770228582503	0.984860173268954	0.0002545827429	-0.03286922996	0.008986543876	0.08367004694	-0.03664357913	0.0211839849	0.8806232617	-0.006868391607	0.04490725201	0.2253287374	-0.04464463634	0.03530480346	0.996166091090647	0.54315725294724	0.949815675002513	all_significant	NA	NO PLEIOTROPIC SNPS FOR REMOVAL	NA	0.0160769834111098
ukb-d-20112_101	Illnesses of adopted father: None of the above (group 2)	12	5e-06	0.810465725943116	0.717239343764746	0.915809622880853	0.0007500218242	-0.2101462262	0.06234666074	0.006735947958	-0.2522704349	0.09310163178	0.04650618873	-0.328092406	0.1444822703	0.07972701051	-0.3007659929	0.1558018745	0.553430385892007	0.37995030851925	0.932731120240258	all_significant	24.2198357608976	NO PLEIOTROPIC SNPS FOR REMOVAL	THERE WERE 1 OUTLITER SNPs IN RADIAL ANALYSIS	0.0330900039516913
ukb-a-205	Illnesses of father: Lung cancer	17	5e-06	0.04309504315551	0.00711327483617918	0.261086881548477	0.000623688585	-3.144347296	0.9191047188	0.006052835708	-3.63808369	1.325394963	0.6805557041	-1.305495071	3.109523802	0.02790272371	-4.835664322	1.999892465	0.479504434326602	0.544428654577471	0.964605651899915	all_significant	27.5331749954684	NO PLEIOTROPIC SNPS FOR REMOVAL	THERE WERE 1 OUTLITER SNPs IN RADIAL ANALYSIS	0.0286956148012857
prot-a-1460	Immunoglobulin superfamily member 11	9	5e-06	1.0587750391256	1.02380686623191	1.09493755165097	0.0008588852253	0.05711261641	0.01713505856	0.2763661456	0.05205384836	0.04782080822	0.6472204234	0.03440228928	0.07197211547	0.4036832561	0.05624962071	0.06380131669	0.988428240948165	0.723948636198983	0.959000817427754	all_significant	23.3926064552628	NO PLEIOTROPIC SNPS FOR REMOVAL	THERE WERE 1 OUTLITER SNPs IN RADIAL ANALYSIS	0.0362382054447537
ukb-b-19921	Impedance of whole body	400	5e-08	1.24220382067898	1.12213644957871	1.37511826898483	2.89e-05	0.2168870769	0.05186360426	0.02043548119	0.2055694446	0.08867422634	0.2523100726	0.1719810698	0.1500157284	0.2812680053	0.2237359726	0.2073672095	0.981422090105639	0.747125534130575	0.98486117136378	all_significant	66.8935768442731	REMOVED 2 PLEIOTROPIC SNP	THERE WERE 55 OUTLITER SNPs IN RADIAL ANALYSIS	0.00418205970149254
prot-a-1868	Induced myeloid leukemia cell differentiation protein Mcl-1	8	5e-06	0.892869671662143	0.840132759245592	0.94891699175013	0.0002642233036	-0.1133146531	0.03106158151	0.01449760819	-0.133587268	0.05464381359	0.2944861386	-0.1168498163	0.1017426145	0.102999111	-0.1300317622	0.06936983072	0.78707001115817	0.970888787387109	0.959281125942194	all_significant	23.6997153813427	NO PLEIOTROPIC SNPS FOR REMOVAL	NA	0.0163649074319436
prot-a-1404	Inducible T-cell costimulator	9	5e-06	0.945343052194448	0.913387936967023	0.978416125463436	0.001356700019	-0.05620739917	0.0175444826	0.2831218556	-0.0507999976	0.04732921698	0.4988511631	-0.05819165758	0.08160201215	0.6218609959	-0.03300020167	0.06433683483	0.990735342060993	0.97866957847795	0.963128017822975	all_significant	24.9475599573538	NO PLEIOTROPIC SNPS FOR REMOVAL	NA	0.0473228721428809
prot-a-1586	Inter-alpha-trypsin inhibitor heavy chain H1	11	5e-06	1.06842461252458	1.03685070911376	1.10095999608663	1.53e-05	0.0661852388	0.0153047368	0.0003633471001	0.07328082389	0.02055351375	0.2407229646	0.03832482049	0.03051217387	0.004887741556	0.07551140022	0.02100413994	0.55091559812562	0.308038203057064	0.988784598693672	all_significant	109.060452063458	NO PLEIOTROPIC SNPS FOR REMOVAL	THERE WERE 1 OUTLITER SNPs IN RADIAL ANALYSIS	0.00259348421052632
prot-a-1478	Interleukin-15 receptor subunit alpha	12	5e-06	0.917784592443346	0.880801002688675	0.956321070883392	4.35e-05	-0.08579256465	0.02098519925	0.022466683	-0.09293900838	0.04072014659	0.1765802129	-0.1056208671	0.07263782581	0.05403427316	-0.09508246686	0.04409150143	0.906036610024629	0.770901342187206	0.968471402530644	all_significant	31.372678376076	NO PLEIOTROPIC SNPS FOR REMOVAL	THERE WERE 2 OUTLITER SNPs IN RADIAL ANALYSIS	0.00560396
ebi-a-GCST004454	Interleukin-2 receptor antagonist levels	7	5e-06	1.0851901089581	1.03236015255706	1.14072358339634	0.001323950276	0.08175518727	0.02546305921	0.06228980233	0.05960336541	0.03197215702	0.3588475343	0.04417912008	0.04374187424	0.1664245334	0.05679835679	0.0360724956	0.519238456409193	0.32096426675192	0.976675055620833	all_significant	NA	NO PLEIOTROPIC SNPS FOR REMOVAL	NA	0.0468571705740366
prot-a-1471	Interleukin-23	14	5e-06	1.04662524306663	1.03145987541856	1.06201358436727	9.39e-10	0.04557093378	0.007446826665	0.2087141538	0.0396046189	0.03150452157	0.2997077272	0.06701565199	0.06182840194	0.3456148212	0.03882612701	0.03967315227	0.999987933648683	0.712378777711606	0.97104222896945	all_significant	34.3167898981232	NO PLEIOTROPIC SNPS FOR REMOVAL	NA	7.560515e-07
prot-a-1539	Interleukin-6	12	5e-06	1.09048908215525	1.03460239394565	1.14939463242946	0.001249462539	0.08662629483	0.02684137876	0.03062304796	0.0964514532	0.04461344716	0.5746844358	0.05970438383	0.10292084	0.152757769	0.1049857837	0.0683446677	0.790153071311482	0.787769520729562	0.947060323597904	all_significant	26.3949569918048	NO PLEIOTROPIC SNPS FOR REMOVAL	NA	0.0450459218351418
prot-a-81	Intestinal-type alkaline phosphatase	10	5e-06	0.898903111749872	0.842390374081441	0.959207072130531	0.001294586633	-0.1065800237	0.03312842925	0.006419012714	-0.1398783318	0.05132072067	0.07516003841	-0.1857325966	0.09084992201	0.09096555147	-0.1540087715	0.08137652676	0.612590295718164	0.368172788449898	0.962836369397847	all_significant	22.4913403970657	NO PLEIOTROPIC SNPS FOR REMOVAL	THERE WERE 1 OUTLITER SNPs IN RADIAL ANALYSIS	0.0461560739780295
ukb-b-19071	Intra-ocular pressure, corneal-compensated (left)	16	5e-08	3.78612870185559	3.01574785411159	4.75330539569845	1.86e-30	1.331344046	0.116069491	1.98e-10	1.208342334	0.1899131685	0.006532331906	1.334802326	0.4182602369	0.001261328099	1.253506997	0.3166571181	0.599440315857324	0.993211939958733	0.975931605092431	all_significant	38.7743536459767	REMOVED 16 PLEIOTROPIC SNP	THERE WERE 8 OUTLITER SNPs IN RADIAL ANALYSIS	2.99522e-27
ukb-b-19277	Intra-ocular pressure, corneal-compensated (right)	27	5e-08	3.6192899364388	2.96918420024402	4.41173694879914	3.85e-37	1.286277856	0.1010156232	2.14e-18	1.313875038	0.1501610069	0.03149910187	0.7090834494	0.3111956676	3.75e-05	1.455504289	0.2935412677	0.389224976119608	0.0618357861935657	0.975312671897964	all_significant	37.3473004258659	REMOVED 15 PLEIOTROPIC SNP	THERE WERE 8 OUTLITER SNPs IN RADIAL ANALYSIS	9.299675e-34
ukb-b-12440	Intra-ocular pressure, Goldmann-correlated (left)	53	5e-08	2.46589360038291	2.17072530629608	2.80119793636387	8.94e-44	0.9025542572	0.06504739945	1.76e-19	0.8595672289	0.09521682012	0.0001789942484	0.8087723906	0.2000754613	7.97e-05	0.8552836834	0.1996876064	0.288982320428231	0.621961681931831	0.980618415947016	all_significant	49.1438026560066	REMOVED 15 PLEIOTROPIC SNP	THERE WERE 18 OUTLITER SNPs IN RADIAL ANALYSIS	2.879276e-40
ukb-b-14146	Intra-ocular pressure, Goldmann-correlated (right)	54	5e-08	2.46125769323899	2.13989822541022	2.83087735696722	1.7e-36	0.9006724767	0.0713847995	2.2e-23	0.9827440946	0.0986356681	0.0004848797798	0.9122318971	0.2450186067	2.29e-05	1.281478621	0.2759058131	0.0526846302869859	0.960820618788728	0.98068652188321	all_significant	48.4714437344841	REMOVED 11 PLEIOTROPIC SNP	THERE WERE 15 OUTLITER SNPs IN RADIAL ANALYSIS	3.28508e-33
ieu-a-1041	Intracranial volume	10	5e-06	1.00000093401558	1.00000040046867	1.00000146756278	0.0006010638373	9.34e-07	2.72e-07	0.1311490214	9.72e-07	6.44e-07	0.3651481469	1.44e-06	1.5e-06	0.3454361313	9.35e-07	9.39e-07	0.97139132465604	0.730090083701101	0.948875294700024	all_significant	22.5652613985069	NO PLEIOTROPIC SNPS FOR REMOVAL	THERE WERE 1 OUTLITER SNPs IN RADIAL ANALYSIS	0.0279205711345798
ukb-d-22601_32313110	Job coding: community worker, day centre officer, youth leader, youth worker, parish worker, bail support officer	17	5e-06	87.8875687028894	8.80555178248068	877.199399119207	0.0001371459948	4.476058369	1.173814266	0.006509050494	5.235639389	1.924180639	0.5981504966	1.66109111	3.084811711	0.09302447848	5.854249774	3.27743601	0.822089850177756	0.319467410983473	0.941320344342076	all_significant	23.2528709399617	NO PLEIOTROPIC SNPS FOR REMOVAL	THERE WERE 3 OUTLITER SNPs IN RADIAL ANALYSIS	0.0101931123212123
ukb-d-22601_21313058	Job coding: it strategy or planning professional, computer consultant, software consultant	12	5e-06	41.6235190821982	4.51019941551462	384.133201478063	0.001007112492	3.72866537	1.133838776	0.01010693177	4.45163698	1.730707121	0.8866107008	0.4324004911	2.956070907	0.1005960845	5.416687902	3.022165753	0.69332904168966	0.241782915425071	0.960214637602866	all_significant	23.6285713764117	NO PLEIOTROPIC SNPS FOR REMOVAL	NA	0.0395429116516599
ukb-d-22617_2112	Job SOC coding: Biological scientists and biochemists	13	5e-06	80.9661448839709	7.74040639473747	846.921502962573	0.0002438903023	4.394031103	1.197743322	0.08380656736	3.744216848	2.165521263	0.5452868326	2.864162304	4.58926097	0.7501048999	1.169640723	3.58883582	0.884729065119175	0.728385793083644	0.631498516063458	all_significant	22.6846665419476	NO PLEIOTROPIC SNPS FOR REMOVAL	NA	0.015503079610675
ukb-d-22617_3111	Job SOC coding: Laboratory technicians	10	5e-06	18.8402909181098	3.96970574183429	89.4163408986066	0.000219714132	2.935997711	0.7945437444	0.05285477443	2.873880136	1.484361289	0.1184371509	3.472022654	1.985300832	0.1369910503	3.54808749	2.173296452	0.877176991366174	0.751427630571872	0.959568561737868	all_significant	22.8776933693717	NO PLEIOTROPIC SNPS FOR REMOVAL	THERE WERE 1 OUTLITER SNPs IN RADIAL ANALYSIS	0.0142475029757315
prot-a-1663	Kallikrein-5	11	5e-06	0.911218441699861	0.866482930706566	0.958263595356513	0.0002947233922	-0.09297262814	0.02568379643	0.119943872	-0.07310998876	0.04701579098	0.2054475167	-0.1332849897	0.09765599933	0.369781573	-0.058186798	0.06195657621	0.880955604800012	0.667755400004681	0.959320759961906	all_significant	23.279460800124	NO PLEIOTROPIC SNPS FOR REMOVAL	THERE WERE 3 OUTLITER SNPs IN RADIAL ANALYSIS	0.0171543217797374
ukb-b-18377	Leg fat percentage (left)	286	5e-08	0.753304685872102	0.646667614962251	0.877526470519159	0.0002751485214	-0.2832855037	0.07787619666	0.0592747029	-0.245418776	0.1301162347	0.680118855	-0.1334538444	0.3233473975	0.4339899121	0.296039045	0.3778465159	0.99819010210321	0.6303259952041	0.981238487905121	all_significant	53.4143460801842	NO PLEIOTROPIC SNPS FOR REMOVAL	THERE WERE 33 OUTLITER SNPs IN RADIAL ANALYSIS	0.0167222690056543
ukb-b-20531	Leg fat percentage (right)	284	5e-08	0.785313642834461	0.681287374620418	0.905223758132224	0.0008578156781	-0.241672096	0.07249947791	0.07579742192	-0.2385713982	0.1343603394	0.1339836134	-0.4767902748	0.3172466614	0.9786733134	0.009383688638	0.3507152217	0.999994190423285	0.440968883028347	0.981214706235239	all_significant	52.9737354465011	NO PLEIOTROPIC SNPS FOR REMOVAL	THERE WERE 38 OUTLITER SNPs IN RADIAL ANALYSIS	0.0362382054447537
ukb-a-313	Light smokers at least 100 smokes in lifetime	7	5e-07	3.53934858356792	2.14635971879253	5.83638813490754	7.31e-07	1.263942694	0.2551884904	0.001331888033	1.417470115	0.4417144998	0.04003152098	2.687203812	0.9750926274	0.02025423635	1.620038731	0.5171335891	0.752909058276802	0.180501943744231	0.979187689295583	all_significant	42.8539919245792	NO PLEIOTROPIC SNPS FOR REMOVAL	THERE WERE 1 OUTLITER SNPs IN RADIAL ANALYSIS	0.000243549034482759
ebi-a-GCST004436	Macrophage colony stimulating factor levels	7	5e-06	1.07965661870295	1.0355781407305	1.12561125854475	0.0003135257403	0.07664304494	0.02126693066	0.06078653959	0.07126339499	0.03800623281	0.08962590454	0.1052736247	0.05010360105	0.2036938744	0.0707237295	0.04958767316	0.799091656894322	0.509736672081352	0.958851395362854	all_significant	NA	NO PLEIOTROPIC SNPS FOR REMOVAL	THERE WERE 1 OUTLITER SNPs IN RADIAL ANALYSIS	0.0176121261789454
prot-a-1932	MAGUK p55 subfamily member 7	12	5e-06	0.899204605737235	0.854450914703328	0.946302366894648	4.52e-05	-0.1062446778	0.0260467059	0.04237890027	-0.09097507569	0.04482016416	0.1572880065	-0.1490185699	0.09746910672	0.3072920503	-0.07134732168	0.06664440572	0.83255123717106	0.650037906938739	0.960053466956916	all_significant	23.5494792341816	NO PLEIOTROPIC SNPS FOR REMOVAL	THERE WERE 1 OUTLITER SNPs IN RADIAL ANALYSIS	0.00570936363636364
ukb-b-11247	Main speciality of consultant (recoded): Cardiothoracic surgery	8	5e-06	1.82331114694653e-08	1.98284351651111e-10	1.67661417096039e-06	1.12e-14	-17.82002658	2.306781843	0.01161549704	-14.70831825	5.828272792	0.5940818728	-18.51183254	32.90348749	0.1411944391	-13.82683767	8.33729361	0.969665779164569	0.983751983207558	0.961786864509426	all_significant	23.6222098042774	REMOVED 1 PLEIOTROPIC SNP	THERE WERE 3 OUTLITER SNPs IN RADIAL ANALYSIS	1.082144e-11
ukb-b-16399	Main speciality of consultant (recoded): Trauma and orthopaedics	11	5e-07	0.0440061728505745	0.00646579249164236	0.299505938592648	0.001412193468	-3.123425363	0.9784715967	0.02373626051	-3.280106789	1.450494425	0.2257783239	-5.269175469	4.051995772	0.104462226	-4.008567031	2.244869456	0.60204930677758	0.596188858888222	0.966723029450797	all_significant	28.940240226954	REMOVED 1 PLEIOTROPIC SNP	THERE WERE 1 OUTLITER SNPs IN RADIAL ANALYSIS	0.0487307617422
ukb-d-C3_SKIN	Malignant neoplasm of skin	34	5e-08	0.196476907052344	0.080442781729238	0.47988364120462	0.0003549618638	-1.627210376	0.4556116109	0.05309876526	-1.554063363	0.803500254	0.2978454182	-1.454897907	1.374758651	0.2698589565	-1.477440735	1.316508367	0.932727124918435	0.891659809375076	0.988502272665041	all_significant	83.9707574347079	REMOVED 1 PLEIOTROPIC SNP	THERE WERE 4 OUTLITER SNPs IN RADIAL ANALYSIS	0.0188441842199758
ukb-b-14461	Maximum heart rate during fitness test	8	5e-07	1.54159535301421	1.3054692394065	1.82043066255274	3.35e-07	0.4328178237	0.084824121	0.0324458249	0.4256324496	0.198998318	0.6058865253	0.2779748765	0.5107459776	0.1479452232	0.4359341811	0.2680781781	0.959718627239895	0.760584791636969	0.97082919106689	all_significant	34.4187742105854	NO PLEIOTROPIC SNPS FOR REMOVAL	THERE WERE 5 OUTLITER SNPs IN RADIAL ANALYSIS	0.000140729130434783
prot-c-2785_15_2	MCP-2	7	5e-06	0.954628074481481	0.932877001089965	0.976886298540373	7.86e-05	-0.04643346516	0.01175941495	0.1724399937	-0.03605615554	0.02642627641	0.1740137254	-0.09168412879	0.05787623845	0.4890348707	-0.02599568478	0.0352813839	0.922335196665943	0.441184950834013	0.950262922297137	all_significant	NA	NO PLEIOTROPIC SNPS FOR REMOVAL	NA	0.0079107625
ukb-b-19447	Methods of admission to hospital (recoded): Emergency admission: Bed bureau	8	5e-06	37368.767623202	425.052935818368	3285296.19725668	4.03e-06	10.52859054	2.283865729	0.0811591089	9.159467732	5.251988708	0.5073635458	11.23771784	15.94480692	0.283417759	8.807505561	7.581317873	0.954935580743981	0.964735165416991	0.959732417390575	all_significant	23.0942401129163	NO PLEIOTROPIC SNPS FOR REMOVAL	THERE WERE 1 OUTLITER SNPs IN RADIAL ANALYSIS	0.0009831085
prot-a-1897	MICAL-like protein 2	11	5e-06	0.943751180321536	0.914147341662971	0.974313712642906	0.0003704233056	-0.05789272775	0.01626060584	0.3439631751	-0.03252719911	0.03437072159	0.976759726	0.001500888706	0.05011132644	0.4972641604	-0.02592957673	0.03681125109	0.952184408864478	0.198570069864097	0.969445602038529	all_significant	39.8448736696194	NO PLEIOTROPIC SNPS FOR REMOVAL	NA	0.0193754785928389
ukb-b-11075	Mineral and other dietary supplements: Fish oil (including cod liver oil)	8	5e-07	6.13386060024233	2.31504620520942	16.2520496474504	0.0002637583444	1.81382434	0.4971401496	0.1320090481	1.628578521	1.081230851	0.9419392578	0.4189652432	5.517400224	0.3230406753	1.592650883	1.498155861	0.940488342871392	0.806520233829007	0.967567143506016	all_significant	33.3975427826805	NO PLEIOTROPIC SNPS FOR REMOVAL	THERE WERE 1 OUTLITER SNPs IN RADIAL ANALYSIS	0.0163649074319436
prot-c-3040_59_1	MIP-1a	25	5e-05	1.03544801689491	1.01431122577916	1.05702526842094	0.0009316313382	0.03483419962	0.01052265958	0.04454235384	0.03623085465	0.01803471494	0.5976317091	0.02506850672	0.0468373134	0.2790569645	0.03785285822	0.0341788327	0.946004207764896	0.829249263726759	0.950115066377759	all_significant	NA	NO PLEIOTROPIC SNPS FOR REMOVAL	THERE WERE 1 OUTLITER SNPs IN RADIAL ANALYSIS	0.0383039233603762
prot-c-2579_17_5	MMP-9	12	5e-05	0.943646917417659	0.915082980887324	0.973102465405261	0.0002167571698	-0.05800321096	0.01568230478	0.199104367	-0.03309265027	0.0257709358	0.3614500473	-0.07379014507	0.07715916553	0.5481558084	-0.02469448637	0.03985710982	0.776688042901708	0.836888705789362	0.947436185872483	all_significant	NA	NO PLEIOTROPIC SNPS FOR REMOVAL	NA	0.0141507282068081
ebi-a-GCST90000484	Monocyte chemoattractant protein-2 levels	7	5e-06	0.973066962972447	0.961649731389702	0.984619746173166	5.79e-06	-0.02730237802	0.006021745501	0.06278784594	-0.02501825671	0.01344568155	0.328587978	-0.02293623651	0.02119488333	0.1326051057	-0.02523788488	0.01450884118	0.966200584076582	0.808886430489935	0.984532061033526	all_significant	NA	NO PLEIOTROPIC SNPS FOR REMOVAL	NA	0.00127108977777778
ieu-a-1025	Multiple sclerosis	40	5e-08	0.942460382123218	0.915543072422161	0.970169070824747	6.11e-05	-0.05926139543	0.01478391458	0.0008552635096	-0.08187341132	0.02455518936	0.000620072634	-0.1046609892	0.02804481938	0.0014700888	-0.0906161524	0.02647550749	0.473742918473138	0.0642590082408539	0.986065788276645	all_significant	73.2625216799759	NO PLEIOTROPIC SNPS FOR REMOVAL	THERE WERE 3 OUTLITER SNPs IN RADIAL ANALYSIS	0.00671948181818182
met-a-417	Myo-inositol	6	5e-07	2.6792194213915	1.6945527183401	4.23605393344907	2.48e-05	0.9855254914	0.233727892	0.05942980285	1.156870559	0.6137243503	0.9844525228	-0.02818884544	1.359689483	0.1735492094	1.353841883	0.8535037638	0.949783365711112	0.469188452100944	0.976533719069433	all_significant	35.647029389589	NO PLEIOTROPIC SNPS FOR REMOVAL	THERE WERE 1 OUTLITER SNPs IN RADIAL ANALYSIS	0.00380345396825397
met-a-344	N-acetylalanine	8	5e-06	7.68169985685644	2.74693408710845	21.4815903183696	0.0001019344704	2.038840858	0.5246711459	0.04903376182	1.775972466	0.9022884139	0.5266277989	-6.842958061	10.18371939	0.1824849439	1.936468124	1.308663209	0.772972760083791	0.415645093909032	0.961881613625239	all_significant	24.4641819472076	NO PLEIOTROPIC SNPS FOR REMOVAL	THERE WERE 2 OUTLITER SNPs IN RADIAL ANALYSIS	0.00863939344741053
ebi-a-GCST90001647	Natural Killer %lymphocyte	11	5e-06	0.962686765045509	0.940821292425069	0.985060409511936	0.001178136432	-0.03802719004	0.01172187745	0.1180045616	-0.03686750145	0.02358457094	0.2629896272	-0.02785197432	0.02332618081	0.1603241619	-0.03261091929	0.0215027038	0.914048128861691	0.534177672302656	0.970636736367024	all_significant	34.8152548301046	NO PLEIOTROPIC SNPS FOR REMOVAL	THERE WERE 1 OUTLITER SNPs IN RADIAL ANALYSIS	0.0433619565815152
ukb-b-16118	Neck/shoulder pain for 3+ months	12	5e-06	3.50067828950478	1.73067453175473	7.08090877964506	0.0004900456448	1.252956747	0.3594109752	0.01497457821	1.428752674	0.5872406952	0.1520690919	1.611422848	1.039300139	0.1414747261	1.479753098	0.934120892	0.709199986023512	0.7139668794344	0.956576553889004	all_significant	22.9270397961637	NO PLEIOTROPIC SNPS FOR REMOVAL	THERE WERE 1 OUTLITER SNPs IN RADIAL ANALYSIS	0.0237930704525508
prot-a-2033	Neogenin	19	5e-06	1.06226896965792	1.03086685871825	1.09462764696999	7.96e-05	0.06040715785	0.01530974447	0.1065812844	0.0539482624	0.03343033552	0.4910853136	0.04266926361	0.06062689663	0.3500263891	0.05169634833	0.05387926147	0.993622367940468	0.751119072184415	0.959774640379829	all_significant	24.4674648966565	NO PLEIOTROPIC SNPS FOR REMOVAL	THERE WERE 1 OUTLITER SNPs IN RADIAL ANALYSIS	0.00792881649484536
prot-a-2105	Neurexin-3-beta	17	5e-06	1.06965040135483	1.02630467831313	1.11482682023736	0.001421649066	0.06733186738	0.02110571801	0.1355509369	0.05634484212	0.03775032909	0.8268569145	0.01808724907	0.08125804065	0.382943794	0.04949762644	0.05517253298	0.928566088802321	0.526779221868496	0.958722318871242	all_significant	23.7748752853979	NO PLEIOTROPIC SNPS FOR REMOVAL	THERE WERE 1 OUTLITER SNPs IN RADIAL ANALYSIS	0.0488824671732811
prot-a-3159	NKG2D ligand 1	9	5e-06	0.921658985338962	0.884783000157008	0.960071887802214	9.01e-05	-0.0815799879	0.02083309883	0.04352384666	-0.1067727989	0.0528932302	0.7146927479	-0.0313515094	0.08234527566	0.1959140368	-0.1079586564	0.07650951235	0.982177758747563	0.50089608478713	0.959042349809236	all_significant	23.4715684544251	NO PLEIOTROPIC SNPS FOR REMOVAL	NA	0.0082127
ukb-a-74	Non-cancer illness code self-reported: diabetes	26	5e-08	10.3637127225092	2.52176009557389	42.5918950748785	0.001184006135	2.338310544	0.7210986914	0.0179583339	2.377606793	1.00470349	0.07203004769	3.293764215	1.750222079	0.08872480438	2.096127449	1.183470093	0.205948037625548	0.553651329395477	0.986193499397666	all_significant	79.1046214156778	NO PLEIOTROPIC SNPS FOR REMOVAL	THERE WERE 6 OUTLITER SNPs IN RADIAL ANALYSIS	0.0433619565815152
ukb-a-79	Non-cancer illness code self-reported: glaucoma	28	5e-06	2329257643.24318	29819779.4293029	181941022785.547	3.01e-22	21.56881545	2.223537232	6.27e-07	16.88407498	3.388577524	0.09341431828	13.62543974	7.823886572	0.01775987046	15.09754324	5.97975307	0.461423047750089	0.299401454829768	0.954828321947156	all_significant	22.2287734244182	REMOVED 13 PLEIOTROPIC SNP	THERE WERE 8 OUTLITER SNPs IN RADIAL ANALYSIS	3.6353275e-19
ukb-a-105	Non-cancer illness code self-reported: rheumatoid arthritis	8	5e-07	1444.59489116543	56.3035947182444	37064.3190727758	1.11e-05	7.275584209	1.655523381	0.003282715016	7.345959807	2.498673323	0.04614271996	8.885067475	3.545303711	0.02918033423	7.311183761	2.674417567	0.7879742664694	0.582667867280407	0.989566386092768	all_significant	124.391072433848	NO PLEIOTROPIC SNPS FOR REMOVAL	THERE WERE 2 OUTLITER SNPs IN RADIAL ANALYSIS	0.00206246538461538
ukb-b-14796	Non-cancer illness code, self-reported: diverticular disease/diverticulitis	16	5e-06	6314.48576308575	34.8038177699367	1145642.43255676	0.0009746318844	8.7506016	2.653507405	0.1145345792	6.657842876	4.218804166	0.3919981627	-7.980612799	9.035157631	0.2559757396	6.556298656	5.55130033	0.650369356309764	0.0706056806163723	0.963806278762167	all_significant	28.4954635954295	NO PLEIOTROPIC SNPS FOR REMOVAL	THERE WERE 2 OUTLITER SNPs IN RADIAL ANALYSIS	0.0387526471896
ukb-b-8398	Non-cancer illness code, self-reported: glaucoma	13	5e-07	1920356302500500480	554049043180572	6.6560323024536e+21	4.35e-24	42.09904242	4.158555149	8.21e-14	42.36668002	5.673908883	0.2811530581	-49.21115461	43.41984258	0.001357931857	50.68489881	12.22708935	0.130228002071909	0.0585271572589381	0.964757432090527	all_significant	27.611377207965	REMOVED 13 PLEIOTROPIC SNP	THERE WERE 4 OUTLITER SNPs IN RADIAL ANALYSIS	6.00424285714286e-21
ukb-b-8315	Non-cancer illness code, self-reported: heart/cardiac problem	13	5e-05	4422852945.94746	64360.1291259271	303940163687395	9.29e-05	22.21005079	5.682551623	0.009511560499	26.39228876	10.17789787	0.4801106374	107.3488095	146.869041	0.08404811149	30.84000841	16.37137981	0.87426857544186	0.573299709282848	0.947622873508144	all_significant	18.1351231524037	NO PLEIOTROPIC SNPS FOR REMOVAL	THERE WERE 1 OUTLITER SNPs IN RADIAL ANALYSIS	0.0082127
ukb-b-8631	Non-cancer illness code, self-reported: malabsorption/coeliac disease	12	5e-08	0.00299547739476663	0.00017796720114538	0.0504187556179405	5.48e-05	-5.810651663	1.440438584	0.00113294863	-6.01736103	1.848512882	0.0139119302	-6.00399069	2.017740426	0.007016898667	-6.09896741	1.845439696	0.508484350384467	0.888083860471004	0.99822838136554	all_significant	561.679279612597	NO PLEIOTROPIC SNPS FOR REMOVAL	NA	0.00631480714285714
ukb-b-5316	Non-cancer illness code, self-reported: other joint disorder	23	5e-05	4752768.85674871	6020.73561712328	3751835862.28844	6.28e-06	15.37423792	3.403710815	0.0006133091518	18.84046081	5.499805767	0.6037936225	18.09645956	34.34597357	0.05509424917	21.24097997	10.4857878	0.851059313845554	0.937131364948778	0.947909208518112	all_significant	18.6985818295037	NO PLEIOTROPIC SNPS FOR REMOVAL	THERE WERE 3 OUTLITER SNPs IN RADIAL ANALYSIS	0.00129100765957447
ukb-b-8637	Non-cancer illness code, self-reported: retinal detachment	17	5e-05	5.79093775001459e-09	1.86308956684298e-13	0.00017999649947785	0.0003259426285	-18.9669716	5.277754308	0.01245975313	-21.11313932	8.449147084	0.8605690466	-12.90083953	72.19509849	0.04952843342	-32.0260323	15.07214288	0.829606734688005	0.933883481937376	0.945742408606988	all_significant	18.6447169811459	NO PLEIOTROPIC SNPS FOR REMOVAL	NA	0.017792416251791
ukb-b-13806	Non-cancer illness code, self-reported: type 2 diabetes	8	5e-06	92812641.0037794	11401.4186150728	755536360949.717	6.52e-05	18.34609341	4.594183847	0.004590200939	16.92311574	5.970472713	0.2368110572	16.70984369	12.71570122	0.05247712625	15.70592245	6.735628783	0.412275212844734	0.893452963643025	0.976020763078185	all_significant	41.1537195865375	NO PLEIOTROPIC SNPS FOR REMOVAL	THERE WERE 3 OUTLITER SNPs IN RADIAL ANALYSIS	0.00684741739130435
ukb-b-2227	Number of children fathered	31	5e-06	0.563333959882178	0.409778599112027	0.774430756130772	0.0004088608502	-0.5738826475	0.1623753162	0.1939493293	-0.3563492096	0.2743291195	0.7958574371	-0.1599446195	0.6125698058	0.404555351	-0.4134742736	0.4890612203	0.926005660450088	0.480174667680689	0.960526501025645	all_significant	23.8918325537883	NO PLEIOTROPIC SNPS FOR REMOVAL	NA	0.0209016589133989
ukb-b-151	Number of days/week of vigorous physical activity 10+ minutes	8	5e-08	0.370636649165347	0.261005326788605	0.526316943009281	2.9e-08	-0.9925330786	0.1789190735	0.0002431539165	-0.9196453852	0.2506279538	0.1900966533	-2.141976892	1.450051172	0.1202067649	-0.7191818141	0.4065404373	0.506764140993096	0.454479910123222	0.977007572927229	all_significant	39.4585785426721	NO PLEIOTROPIC SNPS FOR REMOVAL	THERE WERE 3 OUTLITER SNPs IN RADIAL ANALYSIS	1.71642588235294e-05
ukb-b-17733	Operation code: colposcopy +/- biopsy	38	5e-05	25449.7731949032	66.0309364157982	9808901.56688809	0.0008399882711	10.14446211	3.037927931	0.005376369292	14.69113814	5.27779797	0.810135453	9.944301481	41.08817762	0.06200667535	21.55700406	11.20129206	0.970818917367014	0.996122568556182	0.945988843692295	all_significant	18.4691577696804	NO PLEIOTROPIC SNPS FOR REMOVAL	NA	0.0360709630016364
ukb-b-2522	Operation code: removal of testicle/orchidectomy	6	5e-06	115363.604188216	409.997013333683	32460629.5618643	5.1e-05	11.65584419	2.877395061	0.1772917581	13.6208357	10.09593372	0.9050045247	-8.084242805	63.61215529	0.2902512688	16.59227922	14.03418205	0.9904290335446	0.769723658075855	0.972572248451355	all_significant	30.3956456299774	NO PLEIOTROPIC SNPS FOR REMOVAL	THERE WERE 1 OUTLITER SNPs IN RADIAL ANALYSIS	0.0061957575
ukb-b-872	Operation code: transurethral resection of prostate (turp)	6	5e-07	1475553.02431618	683.086082627227	3187382649.04279	0.0002877353832	14.20454341	3.917307409	0.04487831979	16.09159165	8.022557811	0.7931926175	26.88648145	95.94245688	0.1110917836	21.50697072	11.12739894	0.87251181740027	0.900997708318415	0.973455120440246	all_significant	35.0050296896535	NO PLEIOTROPIC SNPS FOR REMOVAL	THERE WERE 2 OUTLITER SNPs IN RADIAL ANALYSIS	0.0168490864998691
ukb-b-9473	Operative procedures - main OPCS: G45.1 Fibreoptic endoscopic examination of upper gastrointestinal tract and biopsy of lesion of upper gastrointestinal tract	6	5e-07	0.00021341288154559	4.79766302175295e-06	0.00949317569889533	1.27e-05	-8.452281858	1.936275394	0.001700739089	-8.133076448	2.591758488	0.2766774389	-6.899820154	5.482841388	0.04826200078	-10.27817698	3.953471925	0.443864350743986	0.77378432874166	0.973510595483393	all_significant	27.3475817713682	NO PLEIOTROPIC SNPS FOR REMOVAL	THERE WERE 1 OUTLITER SNPs IN RADIAL ANALYSIS	0.00227235925925926
ukb-b-18948	Operative procedures - main OPCS: K75.3 Percutaneous transluminal balloon angioplasty and insertion of 1-2 stents into coronary artery	16	5e-05	24410336226.3476	97695.3269927721	6099212040381644	0.0001620019622	23.9182725	6.341154841	0.01297056692	24.40319142	9.821871979	0.2483153768	106.9115802	88.75040402	0.09631492619	27.35170392	15.41588062	0.756958678705823	0.363936310126992	0.949878811573615	all_significant	18.6816770335842	REMOVED 2 PLEIOTROPIC SNP	THERE WERE 3 OUTLITER SNPs IN RADIAL ANALYSIS	0.0112608845955137
ukb-b-9040	Operative procedures - main OPCS: R18.2 Lower uterine segment caesarean delivery NEC	18	5e-05	71998193.7480921	13500.4048867196	383969217700.063	3.59e-05	18.09215159	4.378406446	0.005310985182	21.52315525	7.721199736	0.6673183335	22.79240719	52.05025569	0.09717916358	22.62383819	12.88757912	0.790184027984462	0.928815965146985	0.94602683478241	all_significant	18.8995027473983	NO PLEIOTROPIC SNPS FOR REMOVAL	THERE WERE 2 OUTLITER SNPs IN RADIAL ANALYSIS	0.00475158630136986
ukb-b-14157	Operative procedures - main OPCS: W28.3 Removal of internal fixation from bone NEC	38	5e-05	8973.22225775385	54.225356708611	1484890.51201138	0.0004794847031	9.102000117	2.606556878	0.1685299252	5.495844352	3.991338093	0.9477990747	1.166264577	17.68968692	0.7293499273	3.199000155	9.17615633	0.763998924812142	0.652108977369568	0.945423082880722	all_significant	18.4371019542823	NO PLEIOTROPIC SNPS FOR REMOVAL	THERE WERE 3 OUTLITER SNPs IN RADIAL ANALYSIS	0.0235769636451888
ukb-b-17130	Operative procedures - main OPCS: X29.2 Continuous intravenous infusion of therapeutic substance NEC	6	5e-06	2.45626516592127e-09	1.5078512322948e-14	0.00040012160590513	0.001204619891	-19.82462387	6.12289889	0.0258031401	-20.91227941	9.381229866	0.3309595147	-64.74358686	58.56500572	0.1974983658	-20.34232733	13.6921457	0.639054580930692	0.48253587238811	0.959845618330703	all_significant	22.5226897856898	NO PLEIOTROPIC SNPS FOR REMOVAL	THERE WERE 1 OUTLITER SNPs IN RADIAL ANALYSIS	0.043755779649782
ukb-b-17501	Operative procedures - secondary OPCS: Z86.4 Metatarsophalangeal joint of great toe	14	5e-05	14439198.5397591	1123.61760639416	185552854711.539	0.0006374058691	16.48545719	4.827116542	0.07154742327	17.15846057	9.521965975	0.5778062234	51.71905349	90.40010381	0.2008849893	21.08987057	15.65293186	0.949187303953629	0.702665908053216	0.946893633738231	all_significant	18.9670844271695	NO PLEIOTROPIC SNPS FOR REMOVAL	THERE WERE 2 OUTLITER SNPs IN RADIAL ANALYSIS	0.0290500731473783
ukb-d-H7_RETINALDISOTH	Other retinal disorders	8	5e-06	7.21478861972696e-06	5.55277937649619e-09	0.00937425589924793	0.001209577181	-11.83937766	3.657953869	0.1501641377	-12.0161814	8.350648133	0.9678686922	-0.532665416	12.68536252	0.1672636288	-18.48825624	11.99909802	0.950300871751274	0.337304346270271	0.944325494394313	all_significant	24.1530580201826	NO PLEIOTROPIC SNPS FOR REMOVAL	NA	0.0437712910967116
ebi-a-GCST004826	P wave duration	8	5e-08	1.0230249459316	1.01407620622364	1.03205265400689	3.81e-07	0.02276387175	0.004482558845	0.01146040834	0.02256533126	0.008924967541	0.1567693499	0.02341319381	0.0144695987	0.07237846116	0.02228289341	0.0105415031	0.902528549955004	0.960628493330824	0.971758421792884	all_significant	NA	NO PLEIOTROPIC SNPS FOR REMOVAL	THERE WERE 1 OUTLITER SNPs IN RADIAL ANALYSIS	0.00015338425
ebi-a-GCST006697	Parental longevity (combined parental attained age, Martingale residuals)	8	5e-08	0.4041263148	0.2653180416	0.6155558715	2.44e-05	-0.9060277896	0.2146929725	2.72e-05	-1.210706866	0.2885617079	0.05866770873	-1.086120123	0.4662132262	0.01056813678	-1.163466882	0.3364021228	0.5919475952	0.6677052082	0.9864685907	all_significant	87.88456908	REMOVED 2 PLEIOTROPIC SNP	THERE WERE 1 OUTLITER SNPs IN RADIAL ANALYSIS	0.00380246451612903
ebi-a-GCST006700	Parental longevity (father's age at death)	6	5e-07	3.54769655503357	1.72712139255911	7.28735739179738	0.0005649621375	1.266298535	0.3672665548	0.01064897498	1.186685957	0.4646361118	0.0802802998	3.653985379	1.568450018	0.1178611644	1.181212599	0.6260796149	0.281753995196706	0.19450870080147	0.972237952255212	all_significant	38.1189118674514	REMOVED 1 PLEIOTROPIC SNP	THERE WERE 1 OUTLITER SNPs IN RADIAL ANALYSIS	0.0268899712932266
ebi-a-GCST006701	Parental longevity (father's attained age)	12	5e-08	0.34800652604305	0.185184386244996	0.653988949199678	0.001040431457	-1.055534046	0.3218720518	0.001810508992	-1.144978199	0.3670184651	0.0711209332	-1.746872013	0.8652960509	0.002544662442	-1.721933865	0.4433118197	0.0616086746832923	0.408683561533727	0.977354310300205	all_significant	51.6759806354875	REMOVED 2 PLEIOTROPIC SNP	NA	0.0405348739416694
ebi-a-GCST006696	Parental longevity (mother's attained age)	8	5e-07	0.281341477432396	0.15525498133791	0.509826005206031	2.9e-05	-1.268186125	0.3033165038	0.00010989841	-1.282217639	0.3315254462	0.1204646855	-1.022667786	0.5653652003	0.01544466761	-1.226129359	0.3853164374	0.266514196782001	0.617107678924521	0.983213869140076	all_significant	65.9950375478391	REMOVED 1 PLEIOTROPIC SNP	NA	0.00418205970149254
ukb-b-17798	PCT where patients GP was registered: BURNLEY, PENDLE AND ROSSENDALE PCT	18	5e-05	8.5589024697476e-11	4.46617432577981e-15	1.64021388649805e-06	4.07e-06	-23.18146406	5.031010281	0.01850631005	-23.33717046	9.908242106	0.7740253944	-31.67038912	108.4536086	0.0773640535	-32.74008375	17.41536797	0.975157436082012	0.938432986723472	0.949605098809021	all_significant	19.1586452435087	NO PLEIOTROPIC SNPS FOR REMOVAL	THERE WERE 1 OUTLITER SNPs IN RADIAL ANALYSIS	0.0009831085
ukb-b-12060	PCT where patients GP was registered: NORTH HAMPSHIRE PCT	6	5e-06	2.04082047339522e-14	2.01443364695721e-22	2.06755293773028e-06	0.0008030832993	-31.52283938	9.404946212	0.1052585281	-23.64444443	14.59643705	0.590760524	144.5257192	247.6087927	0.5826793901	-13.67490529	23.2945106	0.684737939976146	0.515888031120907	0.933628566100794	all_significant	23.300592351573	NO PLEIOTROPIC SNPS FOR REMOVAL	NA	0.034952210981246
ukb-b-6429	PCT where patients GP was registered: NORTH SHEFFIELD PCT	26	5e-05	6.91906920956531e-10	1.04795756654438e-13	4.56826881689655e-06	2.6e-06	-21.09156968	4.48734359	0.04648416069	-15.84907566	7.960478491	0.05011720848	-169.3372487	82.0927356	0.4640380099	-12.06867944	16.2296208	0.948348865405939	0.0827661780497767	0.948072635519628	all_significant	18.9883274138312	NO PLEIOTROPIC SNPS FOR REMOVAL	THERE WERE 2 OUTLITER SNPs IN RADIAL ANALYSIS	0.000661084210526316
ukb-b-15528	PCT where patients GP was registered: OLDHAM PCT	23	5e-06	3954.53004803173	27.1284463349595	576454.239498165	0.001120051738	8.282617048	2.541854179	0.2276856969	5.994388461	4.969062729	0.205952547	38.61968949	29.58957981	0.8713548774	1.631955792	9.960816393	0.988295381184208	0.312947604333676	0.949947354485061	all_significant	22.9358622046717	NO PLEIOTROPIC SNPS FOR REMOVAL	THERE WERE 1 OUTLITER SNPs IN RADIAL ANALYSIS	0.0425214283933412
ukb-b-11381	PCT where patients GP was registered: SALFORD PCT	6	5e-07	1.19569062840116e-13	1.19793815704351e-18	1.19344731649151e-08	4.05e-07	-29.75488226	5.872983438	0.001609939276	-31.83628769	10.09362037	0.3247083087	151.1866844	134.7627497	0.05593565691	-36.60221869	14.7671777	0.745968891393464	0.249812115891779	0.968260955916333	all_significant	26.2841280456666	NO PLEIOTROPIC SNPS FOR REMOVAL	NA	0.0001565244
ukb-b-19132	PCT where patients GP was registered: STOCKTON-ON-TEES TEACHING PCT	9	5e-06	60501.5182284254	109.127587326968	33542698.0253592	0.0006360502154	11.01042374	3.223421436	0.0867615348	12.27898819	7.169233544	0.6848502626	11.58557555	27.37633925	0.2048427468	14.38281604	10.42028934	0.946494006820041	0.983494106080533	0.959626395827585	all_significant	22.5753834602516	NO PLEIOTROPIC SNPS FOR REMOVAL	NA	0.0290500731473783
prot-c-2695_25_1	PECAM-1	20	5e-05	0.947268290874765	0.921669515176744	0.973578056039669	0.0001062926601	-0.05417291982	0.01397736901	0.001435078294	-0.07124583582	0.02235162588	0.02763714077	-0.1467423263	0.06123760452	0.05321170087	-0.08251946936	0.04002972382	0.721989318700267	0.135205248698797	0.947233188524476	all_significant	NA	NO PLEIOTROPIC SNPS FOR REMOVAL	THERE WERE 1 OUTLITER SNPs IN RADIAL ANALYSIS	0.00885344553350172
ieu-a-803	PGC cross-disorder traits	8	5e-07	1.32170074162204	1.1544911831525	1.51312792674095	5.31e-05	0.2789193479	0.06901001788	0.0003960039244	0.318597094	0.08992975879	0.2557916511	0.4045271877	0.3220635191	0.03370893802	0.3443218462	0.1307148084	0.398236769741189	0.702589971678162	0.970933577807075	all_significant	30.5218036928308	NO PLEIOTROPIC SNPS FOR REMOVAL	THERE WERE 1 OUTLITER SNPs IN RADIAL ANALYSIS	0.00625673414634146
prot-a-2254	Placenta growth factor	9	5e-06	0.910141457127749	0.873803420744155	0.947990649060598	5.92e-06	-0.09415524416	0.02078806302	0.01919825942	-0.1205983751	0.05150125955	0.6581383967	-0.04987826791	0.1079758851	0.1208633096	-0.1366936701	0.07876211173	0.97999634866241	0.67064751348993	0.957050349015896	all_significant	22.6319160870224	NO PLEIOTROPIC SNPS FOR REMOVAL	THERE WERE 2 OUTLITER SNPs IN RADIAL ANALYSIS	0.00127108977777778
prot-a-1612	Potassium voltage-gated channel subfamily E regulatory beta subunit 5	86	5e-05	1.04355589334072	1.01971020452144	1.06795920811366	0.0003003477792	0.04263400944	0.01179364067	0.05388247831	0.03898704931	0.02022380478	0.440133834	0.02567124895	0.03309642352	0.4659025908	0.03327296338	0.04542629794	0.990733273517277	0.570981294896816	0.944309848126615	all_significant	18.3773207000224	NO PLEIOTROPIC SNPS FOR REMOVAL	THERE WERE 4 OUTLITER SNPs IN RADIAL ANALYSIS	0.0171713623824284
prot-a-819	Probable dimethyladenosine transferase	6	5e-07	0.970624113987829	0.953934065192302	0.98760617219885	0.0007536297903	-0.02981599791	0.008849350036	0.4361608914	-0.02476049698	0.03179752965	0.5295463723	-0.03635252705	0.05287495519	0.5119255468	-0.02541539996	0.0360179029	0.992829704808492	0.890330114623528	0.983688922955302	all_significant	74.2066365789889	NO PLEIOTROPIC SNPS FOR REMOVAL	NA	0.0330980501539936
ukb-d-20448	Professional informed about depression	11	5e-06	0.49749905702114	0.330019164289111	0.749972542564525	0.0008562163624	-0.6981616178	0.2094096606	0.17486363	-0.6373465745	0.4697630107	0.339782345	-0.9030423869	0.8958702699	0.4031974046	-0.6078689963	0.6963885077	0.973198659919814	0.807980685026596	0.958322806570878	all_significant	22.3328427869143	REMOVED 1 PLEIOTROPIC SNP	NA	0.0362382054447537
prot-a-1661	Prostate-specific antigen	9	5e-06	0.947435376498199	0.922197232391598	0.973364223087493	8.86e-05	-0.05399654858	0.01377531211	0.3087173517	-0.04964425493	0.04877042997	0.8484621341	-0.02305546829	0.1162777965	0.4755857707	-0.04931863519	0.06588990014	0.998104725257851	0.786071074042216	0.951681156881258	all_significant	23.1669474110032	NO PLEIOTROPIC SNPS FOR REMOVAL	NA	0.0082127
prot-a-1024	Protein FAM150B	11	5e-06	0.913557075368766	0.872910435500027	0.956096405787907	9.88e-05	-0.09040942524	0.02322086587	0.1268562759	-0.06870257207	0.04500314868	0.956268953	0.005790390471	0.1026982838	0.3016022519	-0.0615813133	0.05653625635	0.893355223213418	0.348504980819411	0.961765078154031	all_significant	25.9757298768202	NO PLEIOTROPIC SNPS FOR REMOVAL	THERE WERE 1 OUTLITER SNPs IN RADIAL ANALYSIS	0.00860005045045045
prot-a-1596	Protein jagged-1	10	5e-06	1.07547154290607	1.03459543676575	1.11796263399009	0.000232934812	0.07275920997	0.01976976633	0.1599380069	0.05689899139	0.04048943115	0.9584053467	-0.006261375585	0.1163588985	0.4220238099	0.04692151758	0.0557793855	0.924017926010404	0.501653724086607	0.969594620391045	all_significant	31.7036480057467	NO PLEIOTROPIC SNPS FOR REMOVAL	THERE WERE 1 OUTLITER SNPs IN RADIAL ANALYSIS	0.014904742738702
prot-a-2345	Protein phosphatase 1A	7	5e-06	0.897808089154513	0.853187995782222	0.944761727703711	3.4e-05	-0.1077989427	0.02600837726	0.05242975581	-0.101368179	0.05226273229	0.0715393981	-0.1877837421	0.08236182158	0.2122838125	-0.1032089931	0.07395067042	0.8830327397163	0.312276160450589	0.961974651916879	all_significant	23.8951638013673	NO PLEIOTROPIC SNPS FOR REMOVAL	NA	0.00469297142857143
prot-c-3514_49_2	Proteinase-3	13	5e-05	0.924054791264177	0.892406070145486	0.956825917958039	8.91e-06	-0.07898391119	0.0177806649	0.01611350542	-0.0646968632	0.0268860645	0.0108086027	-0.2429363743	0.07933284587	0.1798872231	-0.05624783754	0.039495999	0.573467825083031	0.0567038191749109	0.948004029477616	all_significant	NA	NO PLEIOTROPIC SNPS FOR REMOVAL	THERE WERE 1 OUTLITER SNPs IN RADIAL ANALYSIS	0.00177662489795918
ukb-b-18103	Pulse rate, automated reading	199	5e-08	1.17897035397409	1.07030542606438	1.2986677089556	0.0008463127358	0.1646414762	0.04933542016	0.05196731812	0.1664343349	0.085640609	0.0481579411	0.2270145701	0.1141725743	0.1915300917	0.1353126293	0.1032492278	0.795048198267341	0.541085122863627	0.988020329392849	all_significant	83.270452181964	NO PLEIOTROPIC SNPS FOR REMOVAL	THERE WERE 39 OUTLITER SNPs IN RADIAL ANALYSIS	0.0361817418287593
ukb-b-19069	Quorn intake	7	5e-07	4.30691737956858	1.78169084716683	10.4111986341101	0.00118480196	1.460222423	0.4503365283	0.1634223959	1.466776484	1.052468883	0.8634299716	-0.6841601595	3.77860693	0.3471689264	1.512911966	1.483539135	0.943455962011695	0.585758784346775	0.282336830313125	all_significant	27.8921922293814	NO PLEIOTROPIC SNPS FOR REMOVAL	NA	0.0433619565815152
prot-a-2600	Ribosome-binding protein 1	7	5e-06	1.09975729119288	1.06337849751588	1.13738062445055	3.02e-08	0.09508951109	0.01716245393	0.04982451853	0.09634722813	0.04911997299	0.3780843546	0.08327570861	0.08614269544	0.2601662375	0.0859332814	0.06912230852	0.982256769150173	0.882683489889873	0.957181576871936	all_significant	22.3446244569135	NO PLEIOTROPIC SNPS FOR REMOVAL	THERE WERE 1 OUTLITER SNPs IN RADIAL ANALYSIS	1.71642588235294e-05
met-a-472	Scyllo-inositol	34	5e-05	1.38320091099937	1.15904387289038	1.65070952441023	0.0003229076658	0.324400314	0.09020657973	0.05125061372	0.3164878573	0.1623534709	0.1740630406	0.346987476	0.2495953281	0.3078563066	0.2731415588	0.2637176027	0.939461271890278	0.919987360100981	0.949880573658844	all_significant	18.8276810215666	NO PLEIOTROPIC SNPS FOR REMOVAL	THERE WERE 4 OUTLITER SNPs IN RADIAL ANALYSIS	0.0177268969713614
prot-a-1140	Secreted frizzled-related protein 3	21	5e-06	1.04358057517165	1.02078323189778	1.06688705578643	0.0001534847937	0.04265766082	0.01126910907	0.02673026374	0.055144813	0.02489119673	0.2034654443	0.04258616661	0.03233295964	0.1087428271	0.05037601827	0.03000669214	0.99627089687395	0.997854756586759	0.974800641319284	all_significant	39.7500162195821	NO PLEIOTROPIC SNPS FOR REMOVAL	NA	0.0109041917406574
met-a-464	Serine	16	5e-06	2.70972868144211	1.76887479617566	4.15101710019551	4.63e-06	0.9968485123	0.2176045287	0.003406512348	1.194241971	0.4078061663	0.09110807241	1.241525491	0.6842852013	0.0272882571	1.278830268	0.5229593004	0.894882437157565	0.699710257346279	0.968812655000768	all_significant	36.0990710519157	NO PLEIOTROPIC SNPS FOR REMOVAL	THERE WERE 2 OUTLITER SNPs IN RADIAL ANALYSIS	0.00109109902439024
prot-a-2837	Serine palmitoyltransferase 2	91	5e-05	0.948063826069457	0.92390395656179	0.972855470439091	5.13e-05	-0.05333345192	0.01317025711	0.000454566068	-0.06923629111	0.01974685874	0.2269531322	-0.03826723131	0.03145288647	0.0960315333	-0.09601671596	0.05708413775	0.712475308329418	0.595365515006272	0.943022084169004	all_significant	18.1539233941412	NO PLEIOTROPIC SNPS FOR REMOVAL	THERE WERE 1 OUTLITER SNPs IN RADIAL ANALYSIS	0.0061957575
prot-a-2694	Serpin A9	9	5e-06	0.922694715671762	0.891370859733103	0.955119329998642	4.97e-06	-0.08045685144	0.01762135613	0.1192297132	-0.07702533317	0.0494381232	0.5908101223	-0.04853574522	0.08616340552	0.5767422191	-0.0403753884	0.06940073833	0.99054565686288	0.689917634696815	0.957981807829437	all_significant	23.3150031733854	NO PLEIOTROPIC SNPS FOR REMOVAL	NA	0.00114333666666667
prot-a-2723	Sialic acid-binding Ig-like lectin 10	16	5e-06	1.04453671205437	1.02210806493656	1.06745752260264	8.34e-05	0.04357344937	0.01107460433	0.1177227683	0.04609399555	0.02946425691	0.1823209249	0.04990026916	0.03555960775	0.1463555601	0.04747535989	0.03099050941	0.999082672922895	0.818075374403533	0.986872695198897	all_significant	78.3867588701353	NO PLEIOTROPIC SNPS FOR REMOVAL	THERE WERE 3 OUTLITER SNPs IN RADIAL ANALYSIS	0.00816878181818182
prot-a-2808	SPARC	11	5e-06	0.888463438681516	0.826244023871811	0.955368219396952	0.001410003181	-0.1182617817	0.03704251988	0.02332407802	-0.1125589477	0.04962732423	0.4736695322	-0.09341149659	0.1249159839	0.06862967287	-0.1942014103	0.09518958287	0.210343076916232	0.838817793496275	0.962644008642675	all_significant	26.5777308176477	NO PLEIOTROPIC SNPS FOR REMOVAL	THERE WERE 1 OUTLITER SNPs IN RADIAL ANALYSIS	0.0487307617422
ukb-b-7500	Spherical power (left)	101	5e-08	0.87763529087585	0.820488640191601	0.938762179097166	0.0001449622182	-0.1305241579	0.03435257941	0.03471020858	-0.1270372873	0.06015811863	0.04355697371	-0.2088496941	0.1021511642	0.2069238633	-0.1315272321	0.103539931	0.929657055684543	0.409957432416138	0.984166601405871	all_significant	65.1051921600206	REMOVED 1 PLEIOTROPIC SNP	THERE WERE 18 OUTLITER SNPs IN RADIAL ANALYSIS	0.0105310146785594
ukb-b-19994	Spherical power (right)	101	5e-08	0.879619339066311	0.823308188448691	0.939781958342167	0.0001447086368	-0.1282660343	0.03375441046	0.02998616015	-0.1276714076	0.05882734539	0.3496609282	-0.1039298623	0.1105995183	0.1356888095	-0.1452700155	0.09657802764	0.983871909041497	0.814086420359335	0.983716638386413	all_significant	60.8764792500686	REMOVED 1 PLEIOTROPIC SNP	THERE WERE 16 OUTLITER SNPs IN RADIAL ANALYSIS	0.0105310146785594
ukb-d-M13_SPINSTENOSIS	Spinal stenosis	19	5e-06	1.14979076945574e-07	9.73319499413664e-11	0.00013582578118716	9.56e-06	-15.97851566	3.609376607	0.004706408149	-16.84192333	5.958641153	0.1628958973	-16.62833228	11.39996221	0.1151975232	-17.39583688	10.50928551	0.743223136679719	0.951956976874677	0.953479757534847	all_significant	23.2169647913737	NO PLEIOTROPIC SNPS FOR REMOVAL	THERE WERE 2 OUTLITER SNPs IN RADIAL ANALYSIS	0.0018473744
ieu-a-967	Squamous cell lung cancer	13	5e-06	0.921112598473386	0.883064936265171	0.960799579082842	0.0001345084067	-0.08217299344	0.02152221793	0.003298383316	-0.09867746705	0.03358125909	0.02039232155	-0.1501937098	0.05547915727	0.03282283991	-0.1045202382	0.04334242959	0.627247525145663	0.202160448346826	0.969535678531075	all_significant	26.729590708102	REMOVED 1 PLEIOTROPIC SNP	THERE WERE 2 OUTLITER SNPs IN RADIAL ANALYSIS	0.0101186599444899
ebi-a-GCST90002071	SSC-A on myeloid Dendritic Cell	6	5e-08	0.857323799347465	0.79837401393982	0.920626278027852	2.28e-05	-0.1539396029	0.03634617312	0.009654354824	-0.1398506822	0.05403876899	0.1888456101	-0.2514610815	0.1589666035	0.07756227548	-0.1368563881	0.06177118981	0.644472570737995	0.557690100351688	0.973099376973976	all_significant	39.3945307876289	NO PLEIOTROPIC SNPS FOR REMOVAL	NA	0.00361137049180328
prot-a-2907	Sushi, von Willebrand factor type A, EGF and pentraxin domain-containing protein 1	16	5e-06	0.904616151069906	0.858405055164834	0.953314959939737	0.0001788697476	-0.1002445677	0.02675236271	0.03718525635	-0.08245778808	0.03957231278	0.1846822594	-0.0830534925	0.05952615264	0.08323781037	-0.09355665688	0.05041326121	0.642007013684293	0.744912704959659	0.977637562954117	all_significant	26.8775217370936	NO PLEIOTROPIC SNPS FOR REMOVAL	THERE WERE 1 OUTLITER SNPs IN RADIAL ANALYSIS	0.0121707007134592
ukb-b-10217	Sweets intake	6	5e-07	1.6419727775724	1.28634486542357	2.09591896757878	6.84e-05	0.4958984321	0.1245375883	0.1570615403	0.4632771496	0.3273988568	0.7914712455	0.2011544886	0.7116835545	0.5108982889	0.3013066888	0.4259157903	0.959115259588056	0.67707806618122	0.801458278175359	all_significant	29.0748567123311	NO PLEIOTROPIC SNPS FOR REMOVAL	NA	0.00710624516129032
ukb-b-15984	Thickness of butter/margarine spread on sliced bread: thin	58	5e-05	0.548491750233961	0.389644531888753	0.772096553277456	0.0005762183378	-0.60058304	0.174457843	0.02245754629	-0.6343259556	0.2779036837	0.9944619528	0.004583510799	0.65741465	0.03282004257	-1.611011637	0.736452207	0.900449219472122	0.338270672866878	0.947834472855994	all_significant	18.8222059237333	NO PLEIOTROPIC SNPS FOR REMOVAL	THERE WERE 4 OUTLITER SNPs IN RADIAL ANALYSIS	0.0271508566554456
prot-a-2960	Thyroglobulin	7	5e-06	1.071797152897	1.03238104574793	1.11271815933611	0.0002867292931	0.0693368217	0.01911683286	0.3159676228	0.05519726562	0.05504431111	0.4556646489	0.09054085802	0.1120206766	0.5528796271	0.0458287444	0.07292630341	0.982351484943144	0.844375735793913	0.933715160928543	all_significant	22.931718554215	NO PLEIOTROPIC SNPS FOR REMOVAL	THERE WERE 2 OUTLITER SNPs IN RADIAL ANALYSIS	0.0168490864998691
ukb-b-3793	Time spent driving	15	5e-07	0.464134567529661	0.298316479389936	0.72212201356253	0.0006650384917	-0.7675807526	0.2255202	0.02447802422	-1.024970975	0.4556353723	0.8738638958	-0.2678112868	1.654045413	0.1534850562	-1.185441194	0.7854821677	0.972989790306773	0.76202230751046	0.967359704617638	all_significant	28.8745794101384	NO PLEIOTROPIC SNPS FOR REMOVAL	THERE WERE 4 OUTLITER SNPs IN RADIAL ANALYSIS	0.0298865204967693
ukb-d-22506_114	Tobacco smoking: Never smoked	10	5e-07	1.93839191645951	1.29379410979338	2.90414308842048	0.001333010032	0.6618587203	0.2062651267	0.2181185969	0.4867939382	0.3952705011	0.3074193836	1.371301904	1.257981046	0.3487586549	0.5433142963	0.5496614025	0.929499792086757	0.575761343390875	0.972849015776481	all_significant	34.5349802111737	NO PLEIOTROPIC SNPS FOR REMOVAL	NA	0.0470056311284088
met-c-942	Total cholesterol in very large HDL	13	5e-08	0.866091530472831	0.802661909364446	0.934533619205522	0.0002115270427	-0.1437646826	0.03880459464	0.001853599209	-0.1753137817	0.05632138992	0.7609974504	-0.03215889099	0.1031281782	0.0600336367	-0.1881968071	0.09064814706	0.49748717002298	0.265409661669475	0.985848662723817	all_significant	77.0930069617783	NO PLEIOTROPIC SNPS FOR REMOVAL	NA	0.013903226439234
prot-a-2943	Transcriptional enhancer factor TEF-3	10	5e-06	0.905644716389266	0.853291862870185	0.96120962593613	0.00110531822	-0.09910819511	0.0303803237	0.131662916	-0.08120125178	0.05386210545	0.5586502144	-0.06659300694	0.1091302172	0.2795162861	-0.08698479729	0.0755939946	0.809463321448971	0.757289123664631	0.953092597063151	all_significant	22.6036145309877	NO PLEIOTROPIC SNPS FOR REMOVAL	NA	0.0422117970025296
prot-a-2999	Transmembrane protein 132C	9	5e-06	1.16579069148126	1.07955233000473	1.25891807054726	9.15e-05	0.1533995619	0.03921077346	0.02207662755	0.1209172005	0.05282425647	0.4343699349	0.1025619742	0.1236928639	0.178215172	0.1118455835	0.07578202006	0.413679230787073	0.675896902952952	0.960288031661223	all_significant	22.8318315272596	NO PLEIOTROPIC SNPS FOR REMOVAL	THERE WERE 2 OUTLITER SNPs IN RADIAL ANALYSIS	0.0082127
prot-a-3001	Transmembrane protein 132D	6	5e-06	0.922772207045685	0.887570044560209	0.959370532291778	5.12e-05	-0.08037287121	0.01984437046	0.09115144543	-0.07299025912	0.0432059958	0.5832774565	-0.03753143684	0.06297472316	0.1674496532	-0.07384506374	0.04575311187	0.901939504655794	0.458355961654047	0.972441245908669	all_significant	39.2319006048767	NO PLEIOTROPIC SNPS FOR REMOVAL	NA	0.0061957575
ukb-b-6144	Treatment speciality of consultant (recoded): Geriatric medicine	6	5e-06	7.8192470747823e-06	1.06216862185758e-08	0.00575620702384949	0.0004807143281	-11.75892229	3.368084575	0.1394258997	-8.789343725	5.947054356	0.8281904497	4.311637133	18.61412012	0.4414164626	-6.846191921	8.192158202	0.776796431293476	0.422273434172751	0.885054584886948	all_significant	23.6694031018803	NO PLEIOTROPIC SNPS FOR REMOVAL	NA	0.0235769636451888
ukb-b-7647	Treatment speciality of consultant (recoded): Urology	7	5e-07	2394.97548500079	208.198260319163	27550.2185511144	4.27e-10	7.781128274	1.246243609	4.68e-05	8.209992215	2.016644737	0.04060064632	12.71527994	4.633921203	0.01952812036	9.676595802	3.060770797	0.63702106121174	0.312424914743871	0.976300347983102	all_significant	36.3620047853476	NO PLEIOTROPIC SNPS FOR REMOVAL	THERE WERE 1 OUTLITER SNPs IN RADIAL ANALYSIS	3.75061272727273e-07
ukb-b-10586	Treatment/medication code: calcichew 1.25g chewable tablet	113	5e-04	9.08938243999311e-06	2.62241247211044e-08	0.00315041489540994	0.0001000296188	-11.60840359	2.983766566	0.003626621213	-14.74396709	5.068510129	0.6730260197	-20.60610483	48.70032638	0.1308337092	-18.40061805	12.08995924	0.994729915248635	0.853363037984475	0.928229806768745	all_significant	13.8293449310901	NO PLEIOTROPIC SNPS FOR REMOVAL	THERE WERE 11 OUTLITER SNPs IN RADIAL ANALYSIS	0.00862934086469286
ukb-b-8236	Treatment/medication code: evening primrose oil product	6	5e-05	4007497542.17058	130097.798019873	123445875294907	2.75e-05	22.11143283	5.273158719	0.1655194644	22.07160911	15.9161241	0.8017842597	70.26042842	261.9372361	0.3506761074	22.21769533	21.59232431	0.979131854390178	0.862919003399831	0.927270644121223	all_significant	18.1235053105485	NO PLEIOTROPIC SNPS FOR REMOVAL	NA	0.00408776923076923
ukb-a-133	Treatment/medication code: logynon tablet	13	5e-07	1.39418743417599e+22	127074503544203	1.52962124375965e+30	6.73e-08	50.98918381	9.445606701	0.02335441854	51.94409673	22.90721686	0.2937062268	50.77933612	46.05081208	0.04654321749	73.12456373	32.95759907	0.990611052328259	0.996159814778789	0.747008288099129	all_significant	27.9143110757974	NO PLEIOTROPIC SNPS FOR REMOVAL	THERE WERE 3 OUTLITER SNPs IN RADIAL ANALYSIS	3.251263e-05
ukb-b-5821	Treatment/medication code: oxybutynin	7	5e-05	6.41268168808563e-12	9.3157463792171e-17	4.4142986250088e-07	5.77e-06	-25.77274357	5.683416776	0.05729079602	-29.48159381	15.50776733	0.4673326337	-227.2003593	288.968859	0.1876449102	-33.42763475	22.48421546	0.972621417638571	0.516476041426351	0.950895509698119	all_significant	18.8084230380997	NO PLEIOTROPIC SNPS FOR REMOVAL	THERE WERE 2 OUTLITER SNPs IN RADIAL ANALYSIS	0.00127108977777778
prot-a-2981	Tubulointerstitial nephritis antigen-like	14	5e-06	1.07933575641099	1.02974600240473	1.13131361748118	0.001465116504	0.07634581156	0.02399675476	0.03185672361	0.08515608351	0.03967753856	0.2180294893	0.08782602694	0.06756041125	0.1767336642	0.09880834977	0.06916961405	0.850425304243064	0.851787952682539	0.937667641222518	all_significant	23.0331184888997	NO PLEIOTROPIC SNPS FOR REMOVAL	NA	0.0499832385895
prot-a-2520	Tumor necrosis factor receptor superfamily member 19L	11	5e-06	0.945974148155909	0.914401961244501	0.978636449730909	0.0013416943	-0.05554003783	0.0173188693	0.08001135612	-0.0585270071	0.033432156	0.8965757969	-0.007061642559	0.05281402665	0.107614282	-0.0624497095	0.03533525674	0.927673054880648	0.318450373025407	0.975695924321587	all_significant	38.3981745720076	NO PLEIOTROPIC SNPS FOR REMOVAL	NA	0.0471398193694545
ukb-b-3530	Type of fat/oil used in cooking: Cholesterol lowering polyunsaturated margarine	10	5e-05	50.1010720567563	6.7218679136833	373.425579536693	0.00013388883	3.914042406	1.024834861	0.02237993444	4.423729816	1.936955663	0.6219499651	-15.94557515	31.09538689	0.147718249	4.977304563	3.142798386	0.890797503137843	0.540438202331391	0.943559018607689	all_significant	18.0325392711936	NO PLEIOTROPIC SNPS FOR REMOVAL	THERE WERE 2 OUTLITER SNPs IN RADIAL ANALYSIS	0.0101186599444899
ukb-b-19067	Type of fat/oil used in cooking: Spreadable butter	24	5e-05	0.299946250719805	0.147266742467501	0.610916978357977	0.0009073168191	-1.204151985	0.3629376415	0.147138039	-1.151530274	0.7943149885	0.7428427067	-1.700028449	5.116660142	0.4975668139	-0.9835711207	1.427035428	0.997579333136972	0.923143549851723	0.938058883876044	all_significant	18.6322032802613	NO PLEIOTROPIC SNPS FOR REMOVAL	THERE WERE 2 OUTLITER SNPs IN RADIAL ANALYSIS	0.0374636542997615
ukb-d-3446_2	Type of tobacco currently smoked: Hand-rolled cigarettes	7	5e-06	1.74148351830444	1.29102884437489	2.34910696049897	0.000280377518	0.5547373467	0.1527030063	0.1450933396	0.5675371725	0.3895021683	0.6236865928	0.4573666858	0.8754680344	0.3937643661	0.5088257566	0.5539526982	0.963794222947969	0.909863138576477	0.962849158819827	all_significant	23.8824937794721	NO PLEIOTROPIC SNPS FOR REMOVAL	NA	0.0167222690056543
ukb-a-487	Types of physical activity in last 4 weeks: Heavy DIY (eg: weeding lawn mowing carpentry digging)	10	5e-07	7.3210495697446	2.64718661945203	20.2470677393165	0.0001252135053	1.990753702	0.5190083054	0.1603812518	1.231366991	0.8771729218	0.4359477033	2.621310479	3.196598992	0.4501962051	1.043139329	1.321501456	0.787921759611244	0.845224184188149	0.969068616410668	all_significant	30.5568729028192	NO PLEIOTROPIC SNPS FOR REMOVAL	NA	0.00983587713990732
ukb-b-7663	Types of physical activity in last 4 weeks: Strenuous sports	8	5e-07	406.356923996705	27.4463328911907	6016.32102673591	1.25e-05	6.007231897	1.374999658	0.0005677410544	6.593419407	1.91303526	0.7700414119	1.527177429	4.992964235	0.07081290698	7.506420995	3.526403077	0.430753897308998	0.386314271752414	0.966567212150605	all_significant	31.541058369712	NO PLEIOTROPIC SNPS FOR REMOVAL	THERE WERE 4 OUTLITER SNPs IN RADIAL ANALYSIS	0.00227235925925926
ukb-b-11725	Types of spreads/sauces consumed: Tomato-based sauce	21	5e-05	5.88078304266883	1.97377162717808	17.5215859417261	0.001469182339	1.771689924	0.5570120814	0.02336022135	1.906624164	0.840851759	0.1065045453	6.849933366	4.042520619	0.2504612484	2.029047636	1.714346704	0.643676537926289	0.2192946446634	0.947235191497733	all_significant	18.0032401490165	NO PLEIOTROPIC SNPS FOR REMOVAL	THERE WERE 3 OUTLITER SNPs IN RADIAL ANALYSIS	0.0499832385895
ukb-b-17557	Types of transport used (excluding work): Cycle	15	5e-07	61.8973067500557	5.70259327760513	671.84812179337	0.0006964810672	4.125476669	1.216610019	0.05446940746	3.30462281	1.718396869	0.9846522499	-0.09678199611	4.935331213	0.4453616598	2.603599515	3.315396447	0.398625168378533	0.393160492516533	0.968924763346036	all_significant	31.5879429381117	NO PLEIOTROPIC SNPS FOR REMOVAL	THERE WERE 4 OUTLITER SNPs IN RADIAL ANALYSIS	0.0311546299596593
prot-a-1157	Tyrosine-protein kinase Fyn	8	5e-06	0.951754214749319	0.926745141176969	0.977438181270289	0.0002729469616	-0.04944845531	0.01358582884	0.09387986207	-0.04613134641	0.02753654569	0.4916251409	-0.03701347365	0.05054854542	0.1801507947	-0.04516034428	0.03033365541	0.956049680577511	0.78665041286402	0.973861068894964	all_significant	56.4916893983768	NO PLEIOTROPIC SNPS FOR REMOVAL	THERE WERE 1 OUTLITER SNPs IN RADIAL ANALYSIS	0.0167222690056543
prot-a-2439	Tyrosine-protein phosphatase non-receptor type 2	9	5e-06	0.857564145805409	0.801319426168937	0.917756689971868	9.01e-06	-0.1536592971	0.03461037247	0.05237303079	-0.1078028808	0.05556692576	0.3516891937	-0.1020825961	0.1023254612	0.415881756	-0.07326081624	0.08539043527	0.53368909334956	0.605635387034265	0.959419700540404	all_significant	23.0482420514025	NO PLEIOTROPIC SNPS FOR REMOVAL	NA	0.00177662489795918
prot-a-3181	Ubiquitin carboxyl-terminal hydrolase 8	12	5e-06	0.917597603316109	0.874974474040748	0.962297057333647	0.0003945728624	-0.08599632508	0.02426746964	0.06463081028	-0.07303697477	0.03952638068	0.9124529443	-0.006443234456	0.05714154181	0.2217735162	-0.05542922033	0.04279581203	0.681050480978398	0.141960440443567	0.96600279127043	all_significant	34.7011038849483	NO PLEIOTROPIC SNPS FOR REMOVAL	NA	0.020386967895769
prot-a-309	Uncharacterized protein C22orf15	8	5e-06	0.922189306907635	0.879508270463623	0.96694158126164	0.0008068234577	-0.08100475448	0.02417732489	0.1138764302	-0.08004620855	0.05062988778	0.3258491983	-0.1406595563	0.1314830017	0.3818462153	-0.07058665977	0.07565072584	0.928692776470104	0.650201778906195	0.957001243562215	all_significant	22.167866147567	NO PLEIOTROPIC SNPS FOR REMOVAL	NA	0.0349575257771184
ukb-d-20529	Victim of physically violent crime	13	5e-06	5.89757432416388	2.62468271810433	13.2516523498725	1.74e-05	1.774541135	0.4130515895	0.01715745025	1.820929161	0.7640317161	0.1620963158	2.108793122	1.407103736	0.0442474108	2.667583196	1.18725292	0.868979137694477	0.80125676831667	0.958903736006804	all_significant	23.4338906538949	NO PLEIOTROPIC SNPS FOR REMOVAL	THERE WERE 1 OUTLITER SNPs IN RADIAL ANALYSIS	0.00284947118644068
ukb-b-17381	Vitamin and mineral supplements: None of the above	17	5e-07	0.174292319468987	0.0725869722292675	0.418502269662528	9.26e-05	-1.747021392	0.4469124626	0.02103727545	-1.934442857	0.8383957114	0.1057593898	-3.978442582	2.311374723	0.1823992313	-2.141766564	1.536500953	0.946873674736372	0.331614510263982	0.969378454343295	all_significant	30.0745369795892	NO PLEIOTROPIC SNPS FOR REMOVAL	THERE WERE 6 OUTLITER SNPs IN RADIAL ANALYSIS	0.0082127
ukb-b-14518	Vitamin and/or mineral supplement use: Vitamin E	15	5e-05	0.0268426817311786	0.00490324529075213	0.146949524201924	3.03e-05	-3.617762056	0.8673958839	0.1530822662	-2.132685511	1.492715672	0.828349688	2.969849426	13.42421105	0.6212737161	-1.300001961	2.573211535	0.824130837270756	0.630710633958796	0.950361702344504	all_significant	18.8983860677586	NO PLEIOTROPIC SNPS FOR REMOVAL	THERE WERE 2 OUTLITER SNPs IN RADIAL ANALYSIS	0.00430527352941177
ukb-b-9405	Waist circumference	283	5e-08	0.791557899152521	0.711657535564723	0.880428965335911	1.66e-05	-0.2337522512	0.05428888852	0.01037831882	-0.2458497846	0.09592405757	0.01551258394	-0.458561591	0.188318138	0.004407760472	-0.6962883221	0.2425613353	0.997845377354934	0.207529528373689	0.981358120077714	all_significant	55.307640864766	NO PLEIOTROPIC SNPS FOR REMOVAL	THERE WERE 37 OUTLITER SNPs IN RADIAL ANALYSIS	0.00276533103448276
ukb-b-19393	Whole body fat mass	322	5e-08	0.844431928889099	0.776134658086705	0.91873913256906	8.51e-05	-0.1690911512	0.04302963989	0.1016646379	-0.1268436974	0.07749319967	0.041806459	-0.3023280901	0.1479351973	0.9937338883	0.001594149792	0.2028282004	0.999948493558501	0.338517397008237	0.983097241812776	all_significant	60.4879730535105	NO PLEIOTROPIC SNPS FOR REMOVAL	THERE WERE 49 OUTLITER SNPs IN RADIAL ANALYSIS	0.0082127
ukb-b-12304	Why stopped smoking: Doctor's advice	44	5e-05	0.20001123840899	0.102868451642555	0.388889837954444	2.1e-06	-1.609381722	0.3392462008	0.005291800348	-1.707703906	0.6123628197	0.5858051422	-0.9524491694	1.734381234	0.2982443378	-1.427204986	1.355432721	0.991642418773888	0.696693906360594	0.945817192053875	all_significant	18.3065754820155	NO PLEIOTROPIC SNPS FOR REMOVAL	THERE WERE 2 OUTLITER SNPs IN RADIAL ANALYSIS	0.000563616666666667
ukb-d-22613_2	Worked with paints, thinners or glues: Often	10	5e-06	0.086650905130276	0.0257951315440918	0.291077382065757	7.61e-05	-2.445867817	0.6182151468	0.13793555	-1.972443675	1.329567438	0.1525301301	-3.417662854	2.16168711	0.406111251	-1.852236114	2.125261947	0.95708261548463	0.621812519012977	0.958031838395132	all_significant	22.5995247448754	NO PLEIOTROPIC SNPS FOR REMOVAL	THERE WERE 1 OUTLITER SNPs IN RADIAL ANALYSIS	0.0078221085106383
met-a-523	X-11485	35	5e-05	1.23253518538524	1.08529365956535	1.39975293306425	0.001277458173	0.2090731745	0.06490947457	0.08796707066	0.1858947326	0.1089511904	0.05281879489	0.3229164058	0.1607659499	0.06366848983	0.3880529374	0.2024237088	0.86506683888837	0.42824990428781	0.946651653293137	all_significant	18.3306714980561	NO PLEIOTROPIC SNPS FOR REMOVAL	THERE WERE 4 OUTLITER SNPs IN RADIAL ANALYSIS	0.0458619228493111
met-a-589	X-12206	29	5e-05	0.52193599848243	0.411168841989037	0.662543361004758	9.17e-08	-0.6502103069	0.1217046093	0.00222997646	-0.6369408268	0.2083030391	0.2214955203	-0.6569231216	0.5249186117	0.08856999541	-0.6746584324	0.3823689915	0.895757398474247	0.989466657980792	0.947062855621758	all_significant	18.6829908534496	NO PLEIOTROPIC SNPS FOR REMOVAL	THERE WERE 1 OUTLITER SNPs IN RADIAL ANALYSIS	4.21907333333333e-05
met-a-649	X-12740	6	5e-06	0.919997148916134	0.87895682254708	0.962953733678403	0.0003418276099	-0.08338470795	0.02328305901	0.5989411505	-0.05948900596	0.1131133555	0.7436240094	-0.0507282793	0.1447199543	0.6625542137	-0.05742946101	0.1239324815	0.997027850964842	0.786749657106191	0.960099476584635	all_significant	24.7734097710294	NO PLEIOTROPIC SNPS FOR REMOVAL	NA	0.0183485464825211
met-a-725	X-14473	48	5e-05	0.807570174018224	0.712725608894868	0.915035993971174	0.0007994120266	-0.2137253249	0.06374155513	0.2395087375	-0.1415033017	0.1203038824	0.860606402	-0.04785619739	0.2710032197	0.7924550998	-0.06248553939	0.2361282678	0.992795837641758	0.522555065311568	0.948220161656129	all_significant	18.8289636703061	NO PLEIOTROPIC SNPS FOR REMOVAL	THERE WERE 5 OUTLITER SNPs IN RADIAL ANALYSIS	0.0349498597330733

## Sheet: S1.3 All MR results 
Supplementary table 1.3: A table detailing analysis of the relationship with traits phenome-wide and POAG. Note that these traits are not reported in text and have not been manually inspected for sample overlap, although this was done automatically for explicitly UKB idenified GWAS studies as detailed in the methods. For this reason, authors interested in the below traits are advised to identify …
TRAIT ID	TRAIT NAME	nSNP	P VALUE FOR INCLUSION	OR	OR LCI95	OR UCI95	MRE IVW P VALUE	MRE IVW BETA	MRE IVW SE	WEIGHTED MEDIAN P VALUE	WEIGHTED MEDIAN BETA	WEIGHTED MEDIAN SE	EGGER P VALUE	EGGER BETA	EGGER SE	WEIGHTED MODE P VALUE	WEIGHTED MODE BETA	WEIGHED MODE SE	COCHRANES Q P VALue	EGGER INTERCEPT P VALUE	I2	LOO	MEAN F STATISTIC	PLEIOTROPIC SNP REMOVAL	OUTLIER REMOVAL	FDR IVW	OTHER NOTES
prot-a-2235	[Pyruvate dehydrogenase (acetyl-transferring)] kinase isozyme 1, mitochondrial	8	5e-06	0.993548188319199	0.955219678340883	1.03341464261595	0.7470936362	-0.006472714574	0.02007205138	0.9590571033	-0.001363959842	0.02656882521	0.9294250045	0.004285887756	0.04640835112	0.9990664334	3.39e-05	0.02795840853	0.660491931236508	0.796296803074538	0.977114394053016	not_robust	66.9741862659508	NO PLEIOTROPIC SNPS FOR REMOVAL	NA	0.926852278108722
prot-a-2236	[Pyruvate dehydrogenase (acetyl-transferring)] kinase isozyme 2, mitochondrial	83	5e-05	0.984850753664424	0.959567797608348	1.01079987199536	0.2499614602	-0.01526516841	0.01326894812	0.2423674882	-0.02418535636	0.02068733998	0.7169948709	-0.01183138891	0.03252644984	0.1076921834	-0.08206264104	0.05045522394	0.728637526543083	0.907206542672451	0.945100727186006	not_robust	18.3388122429064	NO PLEIOTROPIC SNPS FOR REMOVAL	THERE WERE 3 OUTLITER SNPs IN RADIAL ANALYSIS	0.628732198728479
ukb-d-M13_ARTHROSIS	#Arthrosis	6	5e-08	1.35813810080147	0.0477516897806268	38.6277241564121	0.8577691402	0.3061147182	1.708089563	0.9422859401	-0.1629929682	2.251376125	0.6385349627	13.82974238	27.2530867	0.9242933647	0.3001017576	3.003533796	0.402723177470194	0.645023127473767	0.97213677278742	not_robust	34.708797482071	NO PLEIOTROPIC SNPS FOR REMOVAL	THERE WERE 1 OUTLITER SNPs IN RADIAL ANALYSIS	0.964390468733139
ukb-d-M13_OTHERJOINT	#Other joint disorders	25	5e-06	0.792203025503978	0.201935081625018	3.10785836996391	0.7383670895	-0.2329375747	0.697383386	0.8499280649	0.2328356728	1.230566106	0.907089882	0.2815745219	2.386166709	0.7155893041	0.81234761	2.203319354	0.9396927050282	0.817842952836067	0.960977468078906	not_robust	25.2906953079348	NO PLEIOTROPIC SNPS FOR REMOVAL	THERE WERE 2 OUTLITER SNPs IN RADIAL ANALYSIS	0.92219529714956
ukb-d-M13_POLYARTHROPATHIES	#Polyarthropathies	13	5e-06	386.722871276169	0.121201055617445	1233937.92575647	0.1478034336	5.957708342	4.11633308	0.04002935576	10.39108805	5.060317523	0.4230772174	9.097388068	10.93372399	0.04950623989	13.58196448	6.217840494	0.152171398685294	0.760827403733299	0.966413794271953	not_robust	45.477614240227	NO PLEIOTROPIC SNPS FOR REMOVAL	THERE WERE 1 OUTLITER SNPs IN RADIAL ANALYSIS	0.511284852946495
ukb-d-M13_SPONDYLOPATHY	#Spondylopathies	16	5e-06	1.46166857991595	0.00584979834887917	365.22199742541	0.8928053477	0.3795786461	2.816799354	0.9846011897	0.08099620922	4.196532816	0.8594092183	0.9951854865	5.515968029	0.9786758144	-0.1806269047	6.645996567	0.498401957005362	0.897296448568307	0.956638295046153	not_robust	23.6850682141223	NO PLEIOTROPIC SNPS FOR REMOVAL	THERE WERE 1 OUTLITER SNPs IN RADIAL ANALYSIS	0.973804225216164
met-a-558	1-arachidonoylglycerophosphocholine*	6	5e-07	0.87711044554945	0.739566980087837	1.0402340212655	0.1318801799	-0.1311223589	0.08702452408	0.4520385385	-0.1756394708	0.2335566599	0.5213231813	-0.2544207845	0.362372868	0.484815072	-0.1791624141	0.2376118279	0.9710270324972	0.700129455484956	0.988423901322068	not_robust	96.4322461081248	NO PLEIOTROPIC SNPS FOR REMOVAL	NA	0.484998003940524
met-a-682	1-arachidonoylglycerophosphoethanolamine*	11	5e-06	0.951225937762485	0.519457425338139	1.74187669775463	0.8713025093	-0.05000366551	0.3086565099	0.3279898845	0.3800175618	0.3884981891	0.260710818	1.229767835	1.02466236	0.3219376251	0.5243779026	0.5032304694	0.322176593505267	0.224098174787047	0.97541011408877	not_robust	28.3325961611511	NO PLEIOTROPIC SNPS FOR REMOVAL	NA	0.968370207447527
met-a-634	1-arachidonoylglycerophosphoinositol*	9	5e-06	1.95468378248302	1.06694901810824	3.58104147869839	0.03002249638	0.6702284323	0.3088904294	0.08533076805	0.6523628354	0.3791573577	0.586796695	0.4327988654	0.7599168539	0.09907065584	0.7427022185	0.3980980874	0.316075004804754	0.739344278381023	0.973357072184954	not_robust	34.7316638023069	NO PLEIOTROPIC SNPS FOR REMOVAL	THERE WERE 1 OUTLITER SNPs IN RADIAL ANALYSIS	0.257805194053682
met-a-603	1-docosahexaenoylglycerophosphocholine*	31	5e-05	0.965508527521218	0.808105563099668	1.153570473071	0.6990670227	-0.03510034492	0.09079705953	0.6390387115	-0.07899556165	0.1684184971	0.9982979242	-0.0004883882329	0.2269775177	0.7342886293	-0.08251924332	0.2408620763	0.95189669806769	0.860431643155285	0.945407828408026	not_robust	18.1515495395978	REMOVED 1 PLEIOTROPIC SNP	THERE WERE 1 OUTLITER SNPs IN RADIAL ANALYSIS	0.906020868320241
met-a-607	1-eicosadienoylglycerophosphocholine*	63	5e-05	1.0101302043594	0.889453203314518	1.14718011690419	0.8766042936	0.01007923775	0.06491205159	0.7825811751	-0.03344413413	0.1211933273	0.08198180536	0.2805743079	0.1586534596	0.7145503289	-0.1026228118	0.2792997235	0.992452421540033	0.0502295031595414	0.945362109076532	not_robust	18.4283051546646	NO PLEIOTROPIC SNPS FOR REMOVAL	THERE WERE 6 OUTLITER SNPs IN RADIAL ANALYSIS	0.968938041041267
met-a-602	1-eicosatrienoylglycerophosphocholine*	10	5e-06	1.00681070389218	0.69357223825318	1.46151725453267	0.9715241735	0.00678761582	0.1901466815	0.5715662524	-0.1646579081	0.2910454856	0.9864152085	0.01016020101	0.5783986439	0.6585147189	-0.2055267711	0.4497492711	0.570165796494315	0.995172959073474	0.966316763942434	not_robust	28.7751090731996	NO PLEIOTROPIC SNPS FOR REMOVAL	NA	0.992059455121222
met-a-620	1-heptadecanoylglycerophosphocholine	28	5e-05	1.25720557637186	1.01222850538891	1.56147139983301	0.0384603706	0.2288914615	0.1105801634	0.09925176369	0.2903189125	0.1761118182	0.5133394286	0.2966873232	0.4476778999	0.1908116181	0.4315676304	0.3216141175	0.818206461971312	0.875687709393639	0.942878504838728	not_robust	18.6425462935126	NO PLEIOTROPIC SNPS FOR REMOVAL	THERE WERE 4 OUTLITER SNPs IN RADIAL ANALYSIS	0.283883957782429
met-a-445	1-linoleoylglycerol (1-monolinolein)	35	5e-05	0.892122483320291	0.769455657925844	1.03434488660588	0.1303921978	-0.1141518427	0.07546944347	0.7245804236	-0.03718752256	0.1055432782	0.06472340739	-0.3578715993	0.1872690587	0.6514519211	0.09538185729	0.2092755469	0.357497105908373	0.16554623595495	0.949404183558994	not_robust	19.5801406188898	NO PLEIOTROPIC SNPS FOR REMOVAL	THERE WERE 3 OUTLITER SNPs IN RADIAL ANALYSIS	0.483949073481029
met-a-655	1-linoleoylglycerophosphocholine	9	5e-06	1.94638061687796	0.968002975257022	3.91362175798306	0.06165801591	0.665971554	0.3563733021	0.5500039886	0.2963244221	0.4957295947	0.6413199556	-0.5477652971	1.125401867	0.6620037988	0.2459140715	0.5418538094	0.407166830473538	0.293774775787022	0.954693193726518	not_robust	23.4257071233449	NO PLEIOTROPIC SNPS FOR REMOVAL	NA	0.348371693513255
met-a-497	1-linoleoylglycerophosphoethanolamine*	24	5e-05	0.948343076631821	0.715657528865749	1.25668291706635	0.7119226638	-0.05303894701	0.1436298934	0.5087936232	0.1269938044	0.1922059604	0.5368547861	0.2311782508	0.3684700154	0.650848599	0.1104252628	0.240804865	0.296255700285733	0.410723449494603	0.959208917825106	not_robust	25.4125016772118	NO PLEIOTROPIC SNPS FOR REMOVAL	THERE WERE 7 OUTLITER SNPs IN RADIAL ANALYSIS	0.911676179938449
met-a-705	1-myristoylglycerophosphocholine	27	5e-05	1.06058845107206	0.814305898233311	1.38135787176275	0.6626037631	0.05882389661	0.1348178999	0.2556727249	-0.211637353	0.186189287	0.4181695571	0.2271803665	0.2759671771	0.2651963232	-0.3271037213	0.2872510553	0.131522910690967	0.489553096103674	0.94469783775499	not_robust	18.6146964903261	NO PLEIOTROPIC SNPS FOR REMOVAL	THERE WERE 1 OUTLITER SNPs IN RADIAL ANALYSIS	0.891530087602312
met-a-424	1-oleoylglycerol (1-monoolein)	8	5e-06	0.842051809555735	0.663415593540125	1.06878894147248	0.1576121682	-0.1719137351	0.1216530164	0.4642413909	-0.1712212112	0.2339468887	0.9052200933	0.09272248372	0.7466112644	0.5785755701	-0.2154646573	0.3699700991	0.877101879999826	0.727180450127008	0.953394947744668	not_robust	22.9786773301579	NO PLEIOTROPIC SNPS FOR REMOVAL	NA	0.526685018065699
met-a-621	1-oleoylglycerophosphocholine	6	5e-06	1.57540687330658	1.02322166216619	2.42558079859973	0.03899310194	0.4545135712	0.2201823618	0.260096353	0.549981869	0.4883677256	0.6197662321	0.4753484876	0.8852463034	0.3294815896	0.718970003	0.6657445077	0.889500409101189	0.980480246268842	0.957844869275418	not_robust	23.166822346296	NO PLEIOTROPIC SNPS FOR REMOVAL	NA	0.284770484462797
met-a-706	1-oleoylglycerophosphoethanolamine	23	5e-05	0.826420453743373	0.675002028605047	1.01180550194319	0.06484274567	-0.1906516111	0.1032591692	0.03518826945	-0.3936123369	0.1868840117	0.1516031177	-0.3226568314	0.2168330847	0.09075064616	-0.3586547337	0.2027398696	0.799621271575014	0.473089400078551	0.948214686712693	not_robust	19.2184395233275	NO PLEIOTROPIC SNPS FOR REMOVAL	THERE WERE 2 OUTLITER SNPs IN RADIAL ANALYSIS	0.354361203995215
met-a-559	1-palmitoleoylglycerophosphocholine*	7	5e-06	1.00586804953713	0.434160169925842	2.33040846020595	0.9891100368	0.005850899593	0.4286697232	0.727610738	0.15984733	0.4589284816	0.7159802216	0.626675987	1.627182684	0.5596641036	0.3526675898	0.5712246061	0.136551333232187	0.707101278824851	0.954722708005911	not_robust	24.3173457922129	NO PLEIOTROPIC SNPS FOR REMOVAL	NA	0.996847937369521
met-a-423	1-palmitoylglycerol (1-monopalmitin)	7	5e-06	0.8515472647539	0.383635730359179	1.89015956212145	0.6928292516	-0.1607002728	0.4068171034	0.7821242651	-0.1445106595	0.5225445999	0.2417046512	2.655350051	2.000172938	0.9665074034	0.0349095938	0.797553589	0.330874811930032	0.211039217643432	0.962022497274148	not_robust	23.1808986413092	NO PLEIOTROPIC SNPS FOR REMOVAL	NA	0.903747269139126
met-a-707	1-palmitoylglycerophosphoethanolamine	13	5e-06	1.11835219103802	0.769739727804922	1.62485003439566	0.5572770715	0.1118563439	0.1905914189	0.832449896	-0.06155034123	0.2909348825	0.7698361465	0.1377326818	0.4592445262	0.6457668919	-0.1841513543	0.3905962771	0.621955515833124	0.950649545429598	0.966139525443565	not_robust	29.505212860695	NO PLEIOTROPIC SNPS FOR REMOVAL	THERE WERE 1 OUTLITER SNPs IN RADIAL ANALYSIS	0.843695929858302
met-a-692	1-palmitoylglycerophosphoinositol*	43	5e-05	1.027635708363	0.858446800834789	1.23016959009667	0.7664524044	0.02726073493	0.09178127708	0.7187150751	-0.05688688555	0.1579416489	0.9219625261	-0.02065503848	0.2095536084	0.5772497999	-0.144983127	0.2580768195	0.855320056279832	0.79330717701245	0.945874507133672	not_robust	18.1618719727819	REMOVED 1 PLEIOTROPIC SNP	THERE WERE 1 OUTLITER SNPs IN RADIAL ANALYSIS	0.932829344400025
prot-a-2296	1-phosphatidylinositol 4,5-bisphosphate phosphodiesterase gamma-1	15	5e-06	1.01694280888893	0.970161269340881	1.06598017178476	0.4844043704	0.01680088037	0.02402747175	0.6533243686	-0.01659363836	0.03694464038	0.6662761485	-0.02761034178	0.06257187457	0.7235927835	-0.01670382553	0.04628923396	0.607836822332674	0.449274381548154	0.968192380030341	not_robust	30.0064542085572	NO PLEIOTROPIC SNPS FOR REMOVAL	NA	0.805675262818207
met-a-425	1-stearoylglycerol (1-monostearin)	14	5e-06	1.18575539670412	0.781527379168158	1.79906155342821	0.4231040375	0.1703800371	0.2126964963	0.855287841	-0.06395036867	0.3506516752	0.6689575998	0.3588094728	0.8186454349	0.7488915074	-0.1515669371	0.4635423032	0.750463374561068	0.812960632442314	0.956595419754283	not_robust	22.8554645144913	NO PLEIOTROPIC SNPS FOR REMOVAL	THERE WERE 1 OUTLITER SNPs IN RADIAL ANALYSIS	0.772490571109705
met-a-622	1-stearoylglycerophosphocholine	40	5e-05	1.29256146240261	1.04530352668982	1.59830622534974	0.0178353432	0.2566258794	0.1083258061	0.04235879399	0.3698231399	0.1821808773	0.7311936695	0.1281610283	0.3703251288	0.1059124122	0.6260868775	0.3782566682	0.935785216654553	0.712690011055382	0.94468447023888	all_significant	18.8446768997326	NO PLEIOTROPIC SNPS FOR REMOVAL	THERE WERE 3 OUTLITER SNPs IN RADIAL ANALYSIS	0.202485781225869
met-a-654	1-stearoylglycerophosphoethanolamine	8	5e-06	0.838876177876708	0.604590878997611	1.16394948427896	0.2930588544	-0.1756921664	0.1670975084	0.5440431523	-0.1677272019	0.2764535035	0.7311215825	-0.2122549858	0.5894630069	0.607320483	0.2426469531	0.4511063475	0.722734498848569	0.949271781720755	0.9652485831102	not_robust	26.1194388291378	NO PLEIOTROPIC SNPS FOR REMOVAL	NA	0.66333927677517
met-a-410	1-stearoylglycerophosphoinositol	21	5e-05	0.762224701783172	0.597458344699144	0.972430130339892	0.02889019111	-0.2715138825	0.1242636893	0.03429650941	-0.4143172092	0.1957495179	0.07466849434	-0.4229630237	0.224257253	0.09018126203	-0.4081192351	0.2292082453	0.662847882746054	0.407456774991978	0.948607454310682	not_robust	18.683089689472	NO PLEIOTROPIC SNPS FOR REMOVAL	NA	0.254223157108215
met-a-419	1,5-anhydroglucitol (1,5-AG)	16	5e-06	0.713833872004972	0.459912185247707	1.10794802391932	0.132847874	-0.337105016	0.2242932109	0.3498993333	-0.2789444049	0.2984050165	0.8925107425	-0.07247324399	0.5266693788	0.2238148944	-0.5479965407	0.4318679789	0.196035742805836	0.585443386147797	0.972498985998442	not_robust	36.5310671179837	NO PLEIOTROPIC SNPS FOR REMOVAL	NA	0.485835033530659
met-a-422	1,6-anhydroglucose	30	5e-05	1.02052014245864	0.912535480077972	1.14128314339604	0.7218601436	0.02031244091	0.05706160863	0.8134367346	0.02245234576	0.09513916984	0.765543187	-0.04377326263	0.1453651834	0.3537617612	0.1756473028	0.1863785545	0.749872018133662	0.628146321114134	0.947643538546013	not_robust	19.0048886016175	NO PLEIOTROPIC SNPS FOR REMOVAL	THERE WERE 6 OUTLITER SNPs IN RADIAL ANALYSIS	0.916355214926105
met-a-625	10-heptadecenoate (17:1n7)	36	5e-05	1.11946626911817	0.888377681468267	1.41066660479596	0.3387382567	0.1128520263	0.117964457	0.5846584904	0.106224821	0.194339943	0.8701148496	0.06104679484	0.3705376264	0.5087375259	0.2342146887	0.350806077	0.827063975121128	0.8816794120805	0.945399819079318	not_robust	17.9960886296869	NO PLEIOTROPIC SNPS FOR REMOVAL	THERE WERE 1 OUTLITER SNPs IN RADIAL ANALYSIS	0.709492528990982
met-a-626	10-nonadecenoate (19:1n9)	30	5e-05	1.27534956722344	0.985522008262952	1.65041115772125	0.06443990812	0.2432203114	0.1315327204	0.07480244229	0.3523043195	0.1977378351	0.8396229587	-0.07848252589	0.3842168612	0.3857895546	0.3326771822	0.3777970094	0.556360100432234	0.378477823612825	0.945468622489471	not_robust	19.1212170736286	NO PLEIOTROPIC SNPS FOR REMOVAL	THERE WERE 3 OUTLITER SNPs IN RADIAL ANALYSIS	0.353559564029211
met-a-482	10-undecenoate (11:1n1)	10	5e-06	1.01701617049559	0.681449219737276	1.51782680365864	0.9341745031	0.01687301713	0.2042890613	0.6718271553	0.1080892328	0.2551430573	0.9596336132	0.01888720358	0.3616836393	0.6858150297	0.1069046389	0.2558145306	0.471324906616366	0.994620900868394	0.980605440626059	not_robust	49.0450639509336	NO PLEIOTROPIC SNPS FOR REMOVAL	THERE WERE 1 OUTLITER SNPs IN RADIAL ANALYSIS	0.985262967902216
prot-c-4179_57_3	14-3-3	19	5e-05	1.00754970386727	0.978396923766913	1.03757113406957	0.6156070154	0.007521347485	0.01498019706	0.6337170448	0.01101005517	0.02310601775	0.9803182739	0.001669323571	0.06667858207	0.6618194322	0.01794872618	0.04035911358	0.623825960279796	0.92898962382216	0.949177911712168	not_robust	NA	NO PLEIOTROPIC SNPS FOR REMOVAL	THERE WERE 1 OUTLITER SNPs IN RADIAL ANALYSIS	0.871267922245584
prot-a-3249	14-3-3 protein epsilon	8	5e-06	0.986443150906204	0.893714876019773	1.08879254008102	0.7863882395	-0.01364958224	0.05036678728	0.3189936992	-0.05719897273	0.05739826301	0.8707048666	0.02330982056	0.1372318597	0.3321293123	-0.1200402378	0.1152203626	0.147671031659734	0.779412158553867	0.958800658995431	not_robust	22.3059349076484	NO PLEIOTROPIC SNPS FOR REMOVAL	NA	0.941288797082384
prot-a-3248	14-3-3 protein family	9	5e-06	0.992146585693932	0.954709852687944	1.03105131337308	0.6878529746	-0.007884414777	0.01962417809	0.630190126	-0.01547632607	0.03214462212	0.7349579756	-0.01636419831	0.04644526162	0.5637234207	-0.01877285151	0.03117444418	0.838069525711345	0.828660724341738	0.981341911573624	not_robust	49.1163724733357	NO PLEIOTROPIC SNPS FOR REMOVAL	NA	0.90192915299566
prot-a-3250	14-3-3 protein theta	100	5e-05	0.999791046160714	0.980034760688332	1.01994559384922	0.9836266081	-0.0002089756732	0.01018278683	0.830583898	-0.003864028507	0.01806019492	0.3362858427	0.03050798015	0.03157281938	0.6646778602	-0.02081170823	0.04786865775	0.999778556077873	0.285051534678613	0.944927158686305	not_robust	18.1474787016137	NO PLEIOTROPIC SNPS FOR REMOVAL	THERE WERE 9 OUTLITER SNPs IN RADIAL ANALYSIS	0.99495396644286
prot-a-3251	14-3-3 protein zeta/delta	12	5e-06	0.97713480863647	0.923787003231076	1.03356339817459	0.4193730119	-0.02313065423	0.02864443656	0.3665367249	-0.04205791172	0.04657681301	0.2223906611	-0.1069361422	0.08218658439	0.2718441183	-0.06466937963	0.0559019205	0.681341006234192	0.291929348105399	0.950899800027342	not_robust	26.7429670311518	NO PLEIOTROPIC SNPS FOR REMOVAL	NA	0.769753427237424
prot-a-1370	15-hydroxyprostaglandin dehydrogenase [NAD(+)]	14	5e-06	0.991774490103846	0.934919118232313	1.05208741594728	0.7839169562	-0.008259526065	0.0301202714	0.4345077831	-0.0334936062	0.04285803664	0.5590233186	-0.0512955109	0.08535065071	0.5185599835	-0.04394808813	0.06622966619	0.486189490078412	0.598329280044342	0.969325652514689	not_robust	23.4735328806644	NO PLEIOTROPIC SNPS FOR REMOVAL	NA	0.940194343446425
met-a-754	15-methylpalmitate (isobar with 2-methylpalmitate)	8	5e-06	0.863810386278788	0.479172413494782	1.5572022980226	0.6263036535	-0.1464019946	0.3006595954	0.8234875145	-0.1040295371	0.466371206	0.7895549602	-0.3083199589	1.104781255	0.3151771744	-0.7587570141	0.7013567787	0.603112286004346	0.88262392620992	0.929837753850819	not_robust	23.4822505579455	NO PLEIOTROPIC SNPS FOR REMOVAL	THERE WERE 1 OUTLITER SNPs IN RADIAL ANALYSIS	0.875598088667581
prot-c-4708_3_2	17-beta-HSD 1	13	5e-05	0.986474046457056	0.950464934489374	1.02384739196734	0.4728828424	-0.01361826258	0.0189723198	0.8291735367	-0.00589335804	0.02731420444	0.6253163659	0.03487302634	0.06941792879	0.4361010328	0.03865373531	0.04797641247	0.51914673371387	0.481507820092663	0.94697994248745	not_robust	NA	NO PLEIOTROPIC SNPS FOR REMOVAL	NA	0.800293233509072
prot-a-1381	17-beta-hydroxysteroid dehydrogenase 14	10	5e-06	1.09600503683791	1.00703205487253	1.19283893195051	0.03381892707	0.09167178417	0.04319609127	0.0009829003557	0.1565173339	0.04749604571	0.451042147	0.1004217873	0.126748141	0.04169520186	0.1801529452	0.07591395566	0.133587781223818	0.942798477928402	0.963688322341411	not_robust	25.8067672028036	NO PLEIOTROPIC SNPS FOR REMOVAL	THERE WERE 1 OUTLITER SNPs IN RADIAL ANALYSIS	0.269604795494067
met-c-893	18:2, linoleic acid (LA)	13	5e-08	0.976071917621715	0.899149788990788	1.05957472273787	0.5630734457	-0.0242190092	0.04188093462	0.9791394951	-0.001473308901	0.05634554342	0.7783239484	0.0278984127	0.09669983151	0.4074352317	-0.06396488913	0.07450729833	0.338912393531166	0.559464921344718	0.984389569675496	not_robust	56.9163549034366	NO PLEIOTROPIC SNPS FOR REMOVAL	NA	0.846019758890983
met-b-268	1c+mDC:%32+	42	5e-05	1.01300963013856	0.968584419639174	1.05947245273236	0.5721222654	0.01292573177	0.02288028896	0.5302910279	-0.02041074784	0.03252388411	0.6594744979	0.04788708104	0.1078670532	0.3021962025	-0.08169024123	0.07818083505	0.451707676483723	0.74174579827185	0.94476681089407	not_robust	18.0866141867052	NO PLEIOTROPIC SNPS FOR REMOVAL	THERE WERE 1 OUTLITER SNPs IN RADIAL ANALYSIS	0.849071747331963
met-a-471	2-aminobutyrate	10	5e-07	1.29728677276868	0.587316993805675	2.86549340228596	0.5197463486	0.2602749856	0.4043191668	0.4918973538	0.3558290612	0.5177245229	0.6398984876	0.5667615763	1.165819732	0.9707206293	-0.02724795523	0.7220353385	0.279984946603416	0.784732984585771	0.96991887250912	not_robust	32.8620667792289	NO PLEIOTROPIC SNPS FOR REMOVAL	NA	0.823531402032732
ieu-a-1064	2-choice reaction time	6	5e-06	0.95098001754441	0.895339020886585	1.01007883346048	0.1022619418	-0.0502622287	0.03076051502	0.2614890533	-0.0540789869	0.04816102688	0.3206370682	-0.1326506804	0.1171109644	0.2244867096	-0.09655813641	0.06968585082	0.58820017910048	0.501230987718202	0.959575465569906	not_robust	22.9163917488871	NO PLEIOTROPIC SNPS FOR REMOVAL	NA	0.433633861183333
met-a-420	2-hydroxybutyrate (AHB)	8	5e-06	0.977160274367278	0.550676201445532	1.73394491952814	0.9370628447	-0.02310459293	0.2926039315	0.7827217047	-0.1042689275	0.3780956585	0.2963953408	-0.5925301969	0.5181733379	0.2801896881	-0.4822489695	0.4120852034	0.297319256211498	0.24001169235575	0.963887331333914	not_robust	25.169268762551	NO PLEIOTROPIC SNPS FOR REMOVAL	THERE WERE 1 OUTLITER SNPs IN RADIAL ANALYSIS	0.98602278248064
met-a-749	2-hydroxyglutarate	34	5e-05	1.17214585897258	0.957135052327772	1.43545669063644	0.1244740447	0.1588361365	0.1033912824	0.467265979	0.1380942838	0.1899679436	0.03090614262	0.6462634768	0.2862225397	0.8376735604	0.06444329419	0.3120825882	0.929742886822557	0.0664848704122276	0.947457405690743	not_robust	18.7126016048791	NO PLEIOTROPIC SNPS FOR REMOVAL	THERE WERE 3 OUTLITER SNPs IN RADIAL ANALYSIS	0.474987448614297
met-a-427	2-hydroxyisobutyrate	11	5e-06	1.78233685765482	1.20192158824436	2.64303820251294	0.004041154932	0.5779253447	0.2010223189	0.04535451687	0.7500961894	0.3747948157	0.4934304063	0.5673550283	0.794810066	0.07425711007	0.9375783218	0.4704515526	0.885174268286599	0.988962256198867	0.959900767874292	not_robust	29.0252199201603	NO PLEIOTROPIC SNPS FOR REMOVAL	NA	0.0929497645124282
met-a-710	2-hydroxypalmitate	7	5e-07	0.627938626159495	0.240577049376319	1.63900471489401	0.341804496	-0.4653128463	0.489490828	0.2468047718	-0.7869226239	0.6794679963	0.132488506	7.066247014	3.935086508	0.3329317215	-1.245384152	1.182817192	0.475213427028088	0.111467908770017	0.962919667093936	not_robust	28.5523831854162	NO PLEIOTROPIC SNPS FOR REMOVAL	NA	0.710829754703401
met-a-397	2-hydroxystearate	17	5e-06	1.25751259362435	0.689482297272548	2.29351490151278	0.4548664312	0.2291356378	0.3066070891	0.1799172041	0.5863665483	0.4372573999	0.3321153567	0.6349574232	0.6335287253	0.1400963407	0.8888224937	0.5725096402	0.540201873394152	0.46992282825997	0.958082960223129	not_robust	23.3871359547702	NO PLEIOTROPIC SNPS FOR REMOVAL	THERE WERE 2 OUTLITER SNPs IN RADIAL ANALYSIS	0.7921030294355
met-a-690	2-linoleoylglycerophosphocholine*	11	5e-06	0.572760199973856	0.399791712452766	0.820562899269328	0.002380384227	-0.557288149	0.1834303252	0.09840375387	-0.5485612474	0.3319298807	0.3640486611	-0.7531729223	0.7878446771	0.5424970493	-0.3169368645	0.5026629851	0.885160522141304	0.79844418551975	0.957178021527043	all_significant	23.612096350801	NO PLEIOTROPIC SNPS FOR REMOVAL	THERE WERE 1 OUTLITER SNPs IN RADIAL ANALYSIS	0.0670532723069213
met-a-697	2-methylbutyroylcarnitine	12	5e-06	1.25865569329077	0.733714797611916	2.15916887516722	0.4034520954	0.2300442413	0.275346493	0.4507065472	0.3369847548	0.446788575	0.4101050859	0.8840587178	1.028366916	0.4621005476	0.5766131576	0.7567353918	0.691371491668082	0.518783300839313	0.954042696184692	not_robust	22.7275373424236	NO PLEIOTROPIC SNPS FOR REMOVAL	THERE WERE 1 OUTLITER SNPs IN RADIAL ANALYSIS	0.758207290134849
met-a-688	2-oleoylglycerophosphocholine*	9	5e-06	0.73878301335488	0.421411766456154	1.29517109930651	0.2905126245	-0.3027510231	0.2864254248	0.5085586188	-0.286439588	0.4332879105	0.7950535295	0.3067916943	1.136872963	0.8186314272	0.1496847388	0.6316468853	0.703165088590382	0.591150374151653	0.960936179438906	not_robust	23.1330733467407	NO PLEIOTROPIC SNPS FOR REMOVAL	NA	0.661388543336239
met-a-687	2-palmitoylglycerophosphocholine*	13	5e-06	1.16072332175007	0.754997655498232	1.784480547513	0.4969935575	0.149043364	0.2194306118	0.7210017902	0.1393442623	0.3901886404	0.877196837	-0.1500946326	0.9490050366	0.7069210714	0.246921924	0.6412328058	0.887850228280931	0.746145604581421	0.955679770822829	not_robust	22.0379343425393	NO PLEIOTROPIC SNPS FOR REMOVAL	NA	0.812512986897631
prot-a-21	2-phosphoxylose phosphatase 1	9	5e-06	1.02935047435343	0.984966374070985	1.07573459048387	0.1983050932	0.0289279959	0.02248763892	0.9371950696	0.002618878883	0.03323628822	0.2405931509	-0.0781724402	0.06096643732	0.8987707047	0.004669085115	0.03555717711	0.684490408785452	0.0915725117290319	0.97400320098431	not_robust	48.1505762482626	REMOVED 1 PLEIOTROPIC SNP	NA	0.57319812947945
met-a-689	2-stearoylglycerophosphocholine*	8	5e-06	1.2754683721326	0.911628639828677	1.78452003067425	0.1556014162	0.2433134618	0.1713449117	0.2415373481	0.3885140551	0.3317364243	0.9528566189	-0.07491706532	1.21552823	0.2918221867	0.4818727419	0.4227292338	0.84756944542712	0.798144508345467	0.963433705124734	not_robust	24.9152215988951	NO PLEIOTROPIC SNPS FOR REMOVAL	NA	0.524272017263947
met-a-702	2-tetradecenoyl carnitine	10	5e-06	0.831821084543681	0.574311946241825	1.20479178818975	0.3299262925	-0.1841379039	0.1890023806	0.6528082292	-0.1063933702	0.2365009851	0.2422796631	-0.6334154323	0.5016611994	0.7788661464	-0.09504119121	0.328461037	0.124019515572217	0.36167804231468	0.963172623243629	not_robust	24.572573585518	NO PLEIOTROPIC SNPS FOR REMOVAL	NA	0.701220377944347
prot-a-2136	2'-5'-oligoadenylate synthase 1	17	5e-06	0.967868572808312	0.934400265857379	1.00253564608144	0.06891831168	-0.03265897282	0.0179548008	0.2078202128	-0.04029711296	0.0319924505	0.8366188314	0.01193158817	0.05686138534	0.1912671488	-0.05520913263	0.04045836924	0.902082468687629	0.4023110396207	0.967396369109495	not_robust	31.5277550392043	NO PLEIOTROPIC SNPS FOR REMOVAL	NA	0.365270832392847
prot-a-603	2',3'-cyclic-nucleotide 3'-phosphodiesterase	9	5e-06	0.988826555632822	0.939079929529599	1.04120844922589	0.6696307174	-0.01123633621	0.02633589041	0.7642183923	-0.01448992299	0.0483084486	0.730084211	-0.02601640412	0.07244225604	0.9114694204	-0.008083421545	0.0704424247	0.864472460336181	0.818120315970363	0.960854710696086	not_robust	23.3452740562215	NO PLEIOTROPIC SNPS FOR REMOVAL	THERE WERE 1 OUTLITER SNPs IN RADIAL ANALYSIS	0.89512617480891
met-c-852	22:6, docosahexaenoic acid	9	5e-07	0.871167395542093	0.766948425762072	0.989548456666412	0.03386960808	-0.1379211328	0.06500744314	0.0523356122	-0.1442039495	0.07431803389	0.06656339656	-0.4546080816	0.2094441574	0.2286819762	-0.1246133337	0.0956032256	0.223848842904964	0.158697280424116	0.947911503840682	not_robust	39.51248444784	NO PLEIOTROPIC SNPS FOR REMOVAL	NA	0.269604795494067
ieu-b-4808	25 hydroxyvitamin D level	130	5e-08	1.012898687734	0.851866742230207	1.20437117773523	0.8846458082	0.01281620816	0.08833743795	0.90719162	-0.02158888092	0.1851825765	0.9239106428	-0.01581704271	0.1652820082	0.5871504369	-0.1045185462	0.1920113361	0.704534606531153	0.835445740543046	0.97790264717101	not_robust	NA	NO PLEIOTROPIC SNPS FOR REMOVAL	THERE WERE 15 OUTLITER SNPs IN RADIAL ANALYSIS	0.970941522751396
ieu-b-4812	25 hydroxyvitamin D level	73	5e-08	1.07475485344954	0.953131913726946	1.21189730233318	0.2393611024	0.07209259227	0.06127273354	0.4287065739	0.07596778457	0.09599080167	0.2119096351	0.1131081363	0.08979110431	0.4347398312	0.06666916975	0.0848752003	0.503080285959397	0.532142942218288	0.993896933602852	not_robust	NA	NO PLEIOTROPIC SNPS FOR REMOVAL	THERE WERE 9 OUTLITER SNPs IN RADIAL ANALYSIS	0.618205552362684
prot-a-2416	26S proteasome non-ATPase regulatory subunit 1	8	5e-06	0.989681288549789	0.919239583627315	1.06552097010509	0.7830582343	-0.01037231844	0.03767151623	0.5123833011	0.03533573873	0.05393689083	0.6951321116	-0.05056188625	0.1229284874	0.5236326852	0.05827503478	0.0868256769	0.542828386733363	0.74075299213356	0.961205595385993	not_robust	22.3581784111973	NO PLEIOTROPIC SNPS FOR REMOVAL	NA	0.93986442978964
prot-a-2415	26S proteasome non-ATPase regulatory subunit 11	12	5e-06	1.06330092487154	1.00002408009569	1.13058163231877	0.04990594704	0.06137814949	0.03130309678	0.3305494717	0.04619007392	0.04747143685	0.3056345075	0.0902283565	0.08356914005	0.4868943083	0.05740599094	0.07979643957	0.594238678835916	0.713319543041048	0.95769081765741	not_robust	22.0412866741312	NO PLEIOTROPIC SNPS FOR REMOVAL	NA	0.318414378175487
prot-a-2417	26S proteasome non-ATPase regulatory subunit 4	11	5e-06	1.02124788334715	0.946223660216848	1.10222063037615	0.5891363816	0.02102529458	0.03892939039	0.03803574326	0.1011727734	0.04877043559	0.3556129115	0.08157140193	0.08376836364	0.2330505641	0.1115407698	0.08787005841	0.253512530194337	0.433333432091076	0.958091321915866	not_robust	23.5149626195004	NO PLEIOTROPIC SNPS FOR REMOVAL	THERE WERE 1 OUTLITER SNPs IN RADIAL ANALYSIS	0.85739354104823
prot-a-2418	26S proteasome non-ATPase regulatory subunit 5	11	5e-06	0.972759943753143	0.93416797235429	1.01294621114643	0.1811582896	-0.02761794486	0.02065360722	0.5983588509	-0.02169346366	0.04118266362	0.9430816057	-0.005583509494	0.07605402296	0.7511839587	-0.02361654399	0.07245552605	0.948543555369737	0.755507669117351	0.963657256911952	not_robust	28.6451550766722	NO PLEIOTROPIC SNPS FOR REMOVAL	NA	0.552684368208146
prot-a-2419	26S proteasome non-ATPase regulatory subunit 7	9	5e-06	1.01169771052154	0.928829284508411	1.10195950380294	0.7896800612	0.01162982123	0.04360211271	0.2806305255	0.05847782143	0.05420113507	0.3135119472	0.1041131145	0.09588041908	0.4563444153	0.06991262895	0.08932231472	0.233511570059005	0.315873815792359	0.959261112411508	not_robust	23.206042987791	NO PLEIOTROPIC SNPS FOR REMOVAL	THERE WERE 1 OUTLITER SNPs IN RADIAL ANALYSIS	0.94264348508569
met-a-462	3-(4-hydroxyphenyl)lactate	9	5e-06	1.74524197843404	0.923919199204077	3.29668391555481	0.0861350717	0.5568932156	0.3245019763	0.1037612558	0.685382056	0.4212845552	0.1721861005	1.033081183	0.6794279252	0.1804645463	0.8131793503	0.5541869492	0.275356561454143	0.448235961116716	0.961482590780219	not_robust	25.918144891113	NO PLEIOTROPIC SNPS FOR REMOVAL	THERE WERE 1 OUTLITER SNPs IN RADIAL ANALYSIS	0.402514429550493
met-a-461	3-carboxy-4-methyl-5-propyl-2-furanpropanoate (CMPF)	9	5e-06	0.946565850057117	0.831470356826607	1.07759332745665	0.4064183125	-0.05491473858	0.06614535339	0.4215400001	-0.08906761397	0.1108147445	0.6733760604	-0.08188981072	0.1862196983	0.4900323088	-0.1053106108	0.1455738996	0.69939616603055	0.877245345404139	0.957538379809977	not_robust	24.9729825820256	NO PLEIOTROPIC SNPS FOR REMOVAL	NA	0.760806190598179
met-a-500	3-dehydrocarnitine*	12	5e-06	0.684442054392235	0.36636085203273	1.27868718292754	0.2344213307	-0.3791512918	0.3188700026	0.5431193951	-0.2764286672	0.4545756666	0.5071225214	0.8917276749	1.296194455	0.9435534698	0.05453355623	0.7528277878	0.460003358753274	0.335327572375502	0.962724632015755	not_robust	23.7201199303316	NO PLEIOTROPIC SNPS FOR REMOVAL	THERE WERE 3 OUTLITER SNPs IN RADIAL ANALYSIS	0.611572895127808
prot-a-1354	3-hydroxy-3-methylglutaryl-coenzyme A reductase	9	5e-06	1.02805114949529	0.963873698384969	1.09650171775563	0.4002397985	0.02766492211	0.03288772109	0.95873426	0.002760372303	0.0533487607	0.3742801703	0.1544842265	0.1628063707	0.6799832349	-0.03508191181	0.08197889428	0.689932446582873	0.448579272563755	0.959327029134167	not_robust	23.4237169077467	NO PLEIOTROPIC SNPS FOR REMOVAL	NA	0.755886812569781
prot-a-1380	3-hydroxyacyl-CoA dehydrogenase type-2	7	5e-06	1.01133006432147	0.957030997514225	1.06870989723116	0.6890534536	0.01126635987	0.02815604981	0.9195178199	-0.005786218799	0.05726598168	0.3871118222	0.08784353378	0.09275723114	0.9118956445	-0.009268379442	0.08031736649	0.860412762321321	0.394213782045594	0.959849359564328	not_robust	23.2103673991074	NO PLEIOTROPIC SNPS FOR REMOVAL	NA	0.902118491691491
prot-a-1306	3-hydroxyanthranilate 3,4-dioxygenase	16	5e-06	1.00352220498756	0.974269540541396	1.03365318733404	0.8158011773	0.003516016551	0.0150935176	0.4880808535	-0.0137453745	0.01982416909	0.8558479121	-0.004427257257	0.02392533782	0.2912481386	-0.02198326678	0.02009593998	0.466808518365121	0.669341942207038	0.988717637142578	not_robust	96.3390323059381	NO PLEIOTROPIC SNPS FOR REMOVAL	THERE WERE 1 OUTLITER SNPs IN RADIAL ANALYSIS	0.950771192239947
met-c-846	3-hydroxybutyrate	10	5e-06	0.999980170642433	0.890993114680913	1.12229861847606	0.9997312751	-1.98e-05	0.05887691307	0.6815935301	-0.04470243615	0.1089533774	0.9206199405	0.02602655549	0.2530743496	0.4599314412	-0.1108995849	0.143661187	0.900319637118563	0.915482737923888	0.965418514548145	not_robust	26.5643030897359	NO PLEIOTROPIC SNPS FOR REMOVAL	NA	0.999897337015092
met-d-bOHbutyrate	3-Hydroxybutyrate	10	5e-08	0.897503619971504	0.715905911750101	1.12516566023711	0.3484750491	-0.1081381252	0.1153410222	0.6608243542	-0.07493282175	0.1707772077	0.509397096	-0.2161350354	0.3129998363	0.8255751661	-0.04760973237	0.2098314584	0.653179245755831	0.713343623094105	0.984269561424182	not_robust	NA	NO PLEIOTROPIC SNPS FOR REMOVAL	THERE WERE 2 OUTLITER SNPs IN RADIAL ANALYSIS	0.716833281755205
met-a-311	3-hydroxybutyrate (BHBA)	34	5e-05	0.97463268070092	0.895394563546545	1.06088299054195	0.5525711686	-0.02569461671	0.04326336123	0.9523569806	-0.004801762661	0.0803679981	0.6652315234	-0.03513642999	0.08045125567	0.7859202466	-0.02550851345	0.0931537814	0.884817923184636	0.880156571228376	0.945286858127982	not_robust	18.4574126126551	NO PLEIOTROPIC SNPS FOR REMOVAL	THERE WERE 4 OUTLITER SNPs IN RADIAL ANALYSIS	0.840352288814605
met-a-448	3-indoxyl sulfate	30	5e-05	1.0148527524792	0.797783991482594	1.29098367504291	0.9044238747	0.01474353052	0.1227861919	0.6572620064	-0.07384386819	0.1664287719	0.01300150474	-0.6727945842	0.253616352	0.5511766232	-0.1310319432	0.2172895434	0.1766923045903	0.00546653914565428	0.939519695793411	not_robust	18.4173675174186	NO PLEIOTROPIC SNPS FOR REMOVAL	THERE WERE 3 OUTLITER SNPs IN RADIAL ANALYSIS	0.976797771973168
prot-a-1933	3-mercaptopyruvate sulfurtransferase	12	5e-06	1.01440991499653	0.976689615055336	1.0535869940472	0.4592884172	0.0143070789	0.01933339192	0.5487222468	0.02478172582	0.04132519824	0.5031971901	0.04563691049	0.06571393733	0.680943386	0.02685480318	0.0635920078	0.976489173651941	0.593219001598609	0.953864110637774	not_robust	23.7619068704919	NO PLEIOTROPIC SNPS FOR REMOVAL	THERE WERE 1 OUTLITER SNPs IN RADIAL ANALYSIS	0.793799582149356
met-a-365	3-methoxytyrosine	6	5e-06	0.393758332524112	0.218901416040395	0.708289728027882	0.00186199528	-0.9320179271	0.2995489176	0.05915832426	-0.8131388385	0.4309127856	0.9501469072	0.08315843484	1.249899924	0.1694436719	-0.7786121999	0.4851763976	0.546499207166738	0.44675260599991	0.963895597024615	all_significant	24.2553943659136	NO PLEIOTROPIC SNPS FOR REMOVAL	THERE WERE 2 OUTLITER SNPs IN RADIAL ANALYSIS	0.0582220012794822
met-a-421	3-methyl-2-oxobutyrate	11	5e-06	0.911035039379479	0.550158712750458	1.50862800813923	0.7172967756	-0.09317391992	0.257333956	0.9961625376	0.002391930784	0.4973279391	0.732738837	0.4534002808	1.287055749	0.987337635	-0.01242436571	0.7635524954	0.909032776173452	0.667609446654515	0.960258120547041	not_robust	22.8777803106898	NO PLEIOTROPIC SNPS FOR REMOVAL	NA	0.91435593370161
met-a-383	3-methyl-2-oxovalerate	7	5e-07	1.04579052696326	0.414456729677663	2.6388226996258	0.9244632358	0.04477308456	0.4722243806	0.9281168595	0.0537380064	0.5956700918	0.8823601787	0.3714682977	2.385792622	0.9840793113	0.0147599718	0.7095986645	0.247678349382098	0.89393201015676	0.972318668158259	not_robust	34.4617194292173	NO PLEIOTROPIC SNPS FOR REMOVAL	NA	0.983821008547775
met-a-384	3-methylhistidine	30	5e-05	0.947374166871891	0.873219679175721	1.02782591077588	0.1935975363	-0.05406115626	0.04158518442	0.4689615393	-0.04753950771	0.06564691357	0.7617528091	-0.03200097389	0.1045259732	0.6841634766	-0.03513476964	0.08550602412	0.803337674506443	0.814618905196433	0.945218327462428	not_robust	18.5537605439567	NO PLEIOTROPIC SNPS FOR REMOVAL	THERE WERE 2 OUTLITER SNPs IN RADIAL ANALYSIS	0.568898842983759
met-a-385	3-phenylpropionate (hydrocinnamate)	40	5e-05	1.10138089171867	1.01066482772027	1.20023952092924	0.02767275583	0.09656474861	0.04385530053	0.6179288776	0.03164736983	0.06344856336	0.9823344797	-0.001329637228	0.0596558476	0.569248251	0.0320972866	0.05591636912	0.647425626787659	0.0133693314290162	0.948141220412827	all_significant	19.0561917291716	NO PLEIOTROPIC SNPS FOR REMOVAL	THERE WERE 5 OUTLITER SNPs IN RADIAL ANALYSIS	0.249649082006965
prot-a-1940	39S ribosomal protein L14, mitochondrial	92	5e-05	1.00938887161593	0.986641967577676	1.03266020260978	0.4216335161	0.009345070112	0.0116291447	0.893206091	-0.002491942126	0.01856216263	0.5869688281	0.01725221097	0.03164418134	0.7775255398	-0.01284616417	0.04533116106	0.954908216966688	0.783613392114318	0.945600204047329	not_robust	18.4247707626158	NO PLEIOTROPIC SNPS FOR REMOVAL	THERE WERE 3 OUTLITER SNPs IN RADIAL ANALYSIS	0.772077338490582
prot-a-1941	39S ribosomal protein L32, mitochondrial	9	5e-06	0.946272737723569	0.892805693633567	1.00294173810048	0.06274252057	-0.05522444522	0.02967442086	0.248214574	-0.06081422384	0.05266682921	0.7604965074	-0.03482793244	0.1098709651	0.424539426	-0.06484923755	0.07706965319	0.812792838697024	0.847841919707647	0.9549434560667	not_robust	22.5467433392689	NO PLEIOTROPIC SNPS FOR REMOVAL	NA	0.34998636741745
prot-a-1942	39S ribosomal protein L33, mitochondrial	10	5e-06	1.00421794970118	0.967059024152364	1.04280469476614	0.8268062793	0.004209079086	0.01923715615	0.8534731854	0.003872369803	0.02096700638	0.8904795792	0.004067331654	0.02861382739	0.8516022434	0.003721681424	0.01933051105	0.293767781786745	0.994535245710603	0.988049587860798	not_robust	110.45671816699	NO PLEIOTROPIC SNPS FOR REMOVAL	THERE WERE 1 OUTLITER SNPs IN RADIAL ANALYSIS	0.95431947912386
prot-a-1943	39S ribosomal protein L34, mitochondrial	88	5e-05	0.981864323177351	0.958656264883091	1.00563422411482	0.1337078889	-0.01830214394	0.01220436489	0.1972140498	-0.02576947608	0.01998362587	0.9129569827	-0.003408581673	0.03109123957	0.303605029	-0.04946284957	0.04779692983	0.936482523419138	0.594174814730589	0.945988361592732	not_robust	18.4752188889159	NO PLEIOTROPIC SNPS FOR REMOVAL	THERE WERE 7 OUTLITER SNPs IN RADIAL ANALYSIS	0.486513583148159
prot-a-1944	39S ribosomal protein L52, mitochondrial	6	5e-06	1.14071265064942	1.06958811431461	1.21656676428707	6.12e-05	0.1316531992	0.03284671672	0.05896062808	0.1127801379	0.05971984438	0.9955135598	0.001602421936	0.2678755172	0.2799526351	0.104582507	0.08634949851	0.758739831551432	0.648099425281614	0.95703888580585	all_significant	22.460984750773	NO PLEIOTROPIC SNPS FOR REMOVAL	THERE WERE 1 OUTLITER SNPs IN RADIAL ANALYSIS	0.00671948181818182
prot-c-4693_72_2	3HIDH	23	5e-05	0.969267790720895	0.949590629092781	0.989352697200187	0.002854870778	-0.03121434746	0.01046426354	0.07598052754	-0.03554728471	0.02003228528	0.08114956742	-0.08803482855	0.04804989257	0.07497229452	-0.0715521272	0.0382804583	0.968078864459004	0.228467249357494	0.944380323557023	all_significant	NA	NO PLEIOTROPIC SNPS FOR REMOVAL	NA	0.075365468461847
ukb-b-7288	3mm asymmetry angle (left)	9	5e-07	1.09313818169895	0.768589744240198	1.55473201827507	0.6202412347	0.08905262545	0.1797196785	0.1675531052	0.3307909497	0.2396846657	0.3470001456	0.6849488543	0.6794824123	0.2522085409	0.4275160051	0.3464361049	0.442690286965139	0.393017431778827	0.971242582086331	not_robust	31.8427318113121	NO PLEIOTROPIC SNPS FOR REMOVAL	NA	0.872972073033125
ukb-b-1732	3mm asymmetry angle (right)	22	5e-06	0.922006801672703	0.693633674579311	1.22556988434322	0.5760153884	-0.08120267837	0.1452084826	0.7595362062	0.06294414869	0.2056394248	0.03485737194	-0.7659240561	0.3383300062	0.4789191005	0.3042761341	0.4220770234	0.272840789386112	0.039243289873272	0.95815107580469	not_robust	23.071671026722	NO PLEIOTROPIC SNPS FOR REMOVAL	THERE WERE 1 OUTLITER SNPs IN RADIAL ANALYSIS	0.850237300207119
ukb-b-17859	3mm asymmetry index (left)	7	5e-06	0.916215338719926	0.591541618249835	1.41908958052573	0.695058281	-0.087503856	0.2232241742	0.4254532046	-0.2484689669	0.3117567547	0.2146053515	-1.092856629	0.7691508773	0.3693150472	-0.4886753097	0.5035715001	0.511833214239745	0.227574594212126	0.948713953381985	not_robust	23.573401663324	NO PLEIOTROPIC SNPS FOR REMOVAL	NA	0.904586895342403
ukb-b-7217	3mm asymmetry index (right)	15	5e-06	0.876588120441619	0.593728013377009	1.29420663264451	0.5075738445	-0.1317180429	0.1987836283	0.4362898695	-0.2004106612	0.2574405394	0.4430001444	0.3959199784	0.5003778241	0.2813667919	-0.6071628132	0.5418819392	0.164031488507632	0.272181291655305	0.959395701570265	not_robust	23.921333890791	NO PLEIOTROPIC SNPS FOR REMOVAL	THERE WERE 1 OUTLITER SNPs IN RADIAL ANALYSIS	0.817870980566989
ukb-b-11182	3mm cylindrical power (left)	6	5e-08	0.64132794029168	0.479091963000618	0.858502247507414	0.002832931721	-0.4442143456	0.1488001862	0.02972095067	-0.5017370495	0.2308121644	0.6985655244	0.5041425741	1.211040719	0.1418969502	-0.5117455715	0.2936937754	0.666413442854846	0.472451316865223	0.981327621395228	all_significant	47.5071203545043	NO PLEIOTROPIC SNPS FOR REMOVAL	THERE WERE 1 OUTLITER SNPs IN RADIAL ANALYSIS	0.0749911953104164
ukb-b-9099	3mm cylindrical power (right)	6	5e-08	1.04867110648943	0.681109935097565	1.61458676920965	0.8291130949	0.04752374974	0.2201812774	0.7593722722	0.07903818919	0.2580373642	0.678495511	-0.6349278792	1.422744255	0.4026993154	0.4317157811	0.4724000557	0.281737939050628	0.652001242400633	0.978267632469432	not_robust	40.025899387375	NO PLEIOTROPIC SNPS FOR REMOVAL	THERE WERE 4 OUTLITER SNPs IN RADIAL ANALYSIS	0.95431947912386
ukb-b-18509	3mm cylindrical power angle (left)	13	5e-06	0.867612791926539	0.594809556980533	1.26553440152475	0.4609314847	-0.1420097561	0.1926042045	0.8067074017	-0.06475886419	0.2646720343	0.6322865983	0.2287341912	0.4647634381	0.4353946483	0.3738828526	0.4633250617	0.334916903963491	0.398568284571583	0.959112478304617	not_robust	23.5931856361342	NO PLEIOTROPIC SNPS FOR REMOVAL	NA	0.795129442094519
ukb-b-14695	3mm cylindrical power angle (right)	7	5e-07	1.20514510028033	0.761201587804588	1.90800273672384	0.4260217217	0.1865999749	0.2344168533	0.3031442	0.2929028679	0.2844506518	0.3690426859	0.7590768905	0.7692085672	0.4040040416	0.361287415	0.4025294133	0.239826239094292	0.468444466049049	0.968963047838028	not_robust	31.2878056551736	NO PLEIOTROPIC SNPS FOR REMOVAL	NA	0.774043211924384
ukb-b-15924	3mm index of best keratometry results (left)	7	5e-06	0.581746811627635	0.265067604225973	1.2767661813188	0.1767700202	-0.5417199575	0.4010461315	0.3664678012	-0.5288183427	0.5855528741	0.2643473846	-1.283633211	1.021364243	0.8935267094	0.1210999187	0.8673345914	0.493820580324756	0.461085507163908	0.889543635944566	not_robust	22.11459833761	NO PLEIOTROPIC SNPS FOR REMOVAL	NA	0.546458802686436
ukb-b-7596	3mm index of best keratometry results (right)	14	5e-06	0.693068452675736	0.392803660344272	1.22285998983142	0.2056838418	-0.3666265074	0.2897035085	0.2883832344	-0.4152161196	0.3910953013	0.6532298625	0.2787284814	0.6049705439	0.6831750632	-0.2909871938	0.6970910305	0.399772363392967	0.249949462578409	0.959318667093943	not_robust	23.1771863828876	NO PLEIOTROPIC SNPS FOR REMOVAL	THERE WERE 1 OUTLITER SNPs IN RADIAL ANALYSIS	0.58279099104739
ukb-b-4482	3mm regularity index (left)	16	5e-06	1.0002267372769	0.779815488461425	1.28293620832985	0.9985756993	0.0002267115759	0.1270023735	0.5097619124	0.1354672569	0.2054998748	0.8410293407	-0.08032623665	0.3931028129	0.479703658	0.233119959	0.3216144686	0.768897068884035	0.827775849304096	0.959322214588257	not_robust	25.8908408172581	NO PLEIOTROPIC SNPS FOR REMOVAL	THERE WERE 2 OUTLITER SNPs IN RADIAL ANALYSIS	0.999828289475171
ukb-b-6251	3mm regularity index (right)	11	5e-06	0.515492176927809	0.370187757295753	0.717830828374668	8.77e-05	-0.6626331513	0.1689345911	0.01610984352	-0.6033079902	0.2507079497	0.03839476942	-1.996380166	0.8237867886	0.1644480908	-0.5770003309	0.3846072901	0.693679108796224	0.129749007489979	0.953231257479814	all_significant	23.0174379790546	NO PLEIOTROPIC SNPS FOR REMOVAL	THERE WERE 1 OUTLITER SNPs IN RADIAL ANALYSIS	0.0082127
ukb-b-14664	3mm strong meridian (left)	125	5e-08	0.896721832177497	0.840102152314989	0.957157462444249	0.001053411398	-0.1090095741	0.03327663804	0.09321676511	-0.1046732105	0.06235492087	0.335523449	-0.07657328466	0.07919990833	0.1841056285	-0.1247143759	0.09337258423	0.840638068606171	0.647416337685882	0.985357173808505	all_significant	71.5357650137148	REMOVED 5 PLEIOTROPIC SNP	THERE WERE 40 OUTLITER SNPs IN RADIAL ANALYSIS	0.0408757466966908
ukb-b-6852	3mm strong meridian (right)	142	5e-08	0.906036232860218	0.84792297455688	0.968132342073327	0.003527589475	-0.09867598162	0.03382117224	0.4706303475	-0.04761705156	0.06600152451	0.9927796038	0.0007318877723	0.08073131249	0.3007631051	-0.08526460264	0.08209477646	0.662182073860203	0.174653538381987	0.984560030676273	all_significant	66.4216505105673	REMOVED 5 PLEIOTROPIC SNP	THERE WERE 28 OUTLITER SNPs IN RADIAL ANALYSIS	0.0867266399680661
ukb-b-3549	3mm strong meridian angle (left)	7	5e-07	0.814149203082595	0.539906221886086	1.22769269552866	0.3265269142	-0.2056116336	0.2095654	0.3456972595	-0.2614939415	0.2773094476	0.4524356335	-1.24200818	1.525030959	0.5505838726	-0.2697296235	0.4266664692	0.418675625984918	0.522793719486793	0.963815199011222	not_robust	30.3661704361251	REMOVED 1 PLEIOTROPIC SNP	THERE WERE 2 OUTLITER SNPs IN RADIAL ANALYSIS	0.697651106056057
ukb-b-4514	3mm strong meridian angle (right)	6	5e-07	2.10010547730428	1.44470698650137	3.05282874452222	0.0001012200439	0.7419875708	0.1908576772	0.05100231696	0.5856112907	0.3000887577	0.6444467798	0.6631883703	1.330987004	0.4104501156	0.3977875299	0.4430827104	0.606228569804779	0.954985729367077	0.952747558695499	all_significant	30.3909844623647	REMOVED 1 PLEIOTROPIC SNP	THERE WERE 5 OUTLITER SNPs IN RADIAL ANALYSIS	0.00863939344741053
ukb-b-11113	3mm weak meridian (left)	135	5e-08	0.881710413815667	0.823811305427292	0.943678787495844	0.0002803639737	-0.1258916059	0.03465416718	0.08118104914	-0.1074449144	0.06161277101	0.1179588423	-0.1273264193	0.08091476908	0.1783136889	-0.1178937769	0.08713099207	0.457581810816652	0.984360180030964	0.985123551165546	all_significant	69.8663655373967	REMOVED 2 PLEIOTROPIC SNP	THERE WERE 40 OUTLITER SNPs IN RADIAL ANALYSIS	0.0167222690056543
ukb-b-13506	3mm weak meridian (right)	128	5e-08	0.879612837782124	0.820418964230465	0.94307759586817	0.0003075709682	-0.1282734254	0.03554424073	0.1668928438	-0.09093646022	0.06578839445	0.1926288079	-0.1054790646	0.08052742315	0.311102016	-0.08636451453	0.08492351338	0.471645417941575	0.75273046076702	0.985489610694166	all_significant	70.9683646529934	REMOVED 3 PLEIOTROPIC SNP	THERE WERE 37 OUTLITER SNPs IN RADIAL ANALYSIS	0.0174808864396965
ukb-b-3188	3mm weak meridian angle (left)	15	5e-06	0.852677115510331	0.621965047973215	1.16896964818886	0.3221251495	-0.1593743313	0.1609678824	0.8918812982	-0.03188402685	0.2345723187	0.8419526328	0.0838765067	0.4123218978	0.4990745344	0.2911707322	0.4195919075	0.554245954064892	0.528865646588693	0.959215167662972	not_robust	23.272558559738	NO PLEIOTROPIC SNPS FOR REMOVAL	NA	0.694105870118751
ukb-b-3386	3mm weak meridian angle (right)	6	5e-07	1.34663288258192	0.8579131913831	2.11375712445609	0.1957436396	0.2976073158	0.2300304469	0.2158190266	0.3375185059	0.2726932289	0.3237074851	0.8153448259	0.7250596328	0.3735887249	0.3860659065	0.3952889907	0.337946005950163	0.491231517222296	0.966513386621919	not_robust	32.3972106097363	NO PLEIOTROPIC SNPS FOR REMOVAL	NA	0.570975133944857
prot-c-2598_9_3	4-1BB	24	5e-05	0.995540889492901	0.969626438249993	1.02214793610731	0.7398092086	-0.004469081994	0.0134567933	0.5732087714	-0.01143359504	0.02029636739	0.5259480474	-0.0351532558	0.05454785006	0.3506831364	-0.03482618825	0.03655798385	0.603060720510334	0.566072454559937	0.943951250038253	not_robust	NA	NO PLEIOTROPIC SNPS FOR REMOVAL	THERE WERE 1 OUTLITER SNPs IN RADIAL ANALYSIS	0.922738637920511
prot-c-2599_51_2	4-1BB ligand	14	5e-05	1.02589023396689	0.984100890171473	1.06945414099286	0.228333201	0.02556075659	0.02121816995	0.4517497669	0.0197584714	0.02625706637	0.07246361595	0.1509247864	0.07664411567	0.5138868613	0.03354044657	0.04997614275	0.175757339427067	0.116157015212607	0.951065220117338	not_robust	NA	NO PLEIOTROPIC SNPS FOR REMOVAL	NA	0.608431761121058
met-a-339	4-acetamidobutanoate	13	5e-06	0.53332320525754	0.312132710074272	0.91125867967665	0.02144799989	-0.6286276497	0.2733159077	0.04890842168	-0.8246703943	0.4187442577	0.3184400431	-0.6825718661	0.6531733587	0.1241057074	-0.7634365118	0.4616748034	0.683300293524198	0.926818041751665	0.965369606793886	not_robust	41.7407676408327	NO PLEIOTROPIC SNPS FOR REMOVAL	THERE WERE 2 OUTLITER SNPs IN RADIAL ANALYSIS	0.221636978542438
met-a-747	4-androsten-3beta,17beta-diol disulfate 1*	10	5e-06	0.942171004185499	0.821055570858779	1.08115240019557	0.3961432587	-0.05956848778	0.07020203941	0.7982580208	-0.02408118815	0.09421354089	0.7540842388	-0.04031541733	0.1243448826	0.839899032	-0.02045821327	0.0983813666	0.605245007010345	0.847472924359584	0.977493127441973	not_robust	63.8995619942999	NO PLEIOTROPIC SNPS FOR REMOVAL	THERE WERE 2 OUTLITER SNPs IN RADIAL ANALYSIS	0.75306358496554
met-a-748	4-androsten-3beta,17beta-diol disulfate 2*	11	5e-06	0.682187661447614	0.534788445135	0.870213277165863	0.002074931867	-0.3824504956	0.1242007879	0.1518898708	-0.3516418904	0.2454078132	0.9802329333	-0.02059463732	0.8084637069	0.4411155866	-0.2921728362	0.3642401161	0.903260912543571	0.657134025261529	0.957703220656262	all_significant	26.2416971193369	NO PLEIOTROPIC SNPS FOR REMOVAL	THERE WERE 2 OUTLITER SNPs IN RADIAL ANALYSIS	0.0620680857552755
ieu-a-1068	4-choice reaction time	21	5e-05	0.973282546180095	0.94278946179523	1.00476188278031	0.09541779765	-0.02708085233	0.01624052715	0.2286181468	-0.03829860985	0.03181142943	0.07874850644	-0.09077874417	0.04886071593	0.3373952071	-0.03591893891	0.03654359175	0.896698186614643	0.16712887987699	0.937543642414352	not_robust	18.2450724950389	NO PLEIOTROPIC SNPS FOR REMOVAL	THERE WERE 1 OUTLITER SNPs IN RADIAL ANALYSIS	0.42154858751454
prot-a-1368	4-hydroxy-2-oxoglutarate aldolase, mitochondrial	66	5e-05	1.014677448559	0.985843258547203	1.04435498816662	0.3218634542	0.01457077732	0.01470851088	0.7599765866	0.007397626016	0.0242139009	0.9512498786	0.002261937601	0.03685290461	0.2439109715	-0.07379175046	0.06275169573	0.870855486258886	0.710456569085188	0.945451029940774	not_robust	18.1270570180321	NO PLEIOTROPIC SNPS FOR REMOVAL	THERE WERE 4 OUTLITER SNPs IN RADIAL ANALYSIS	0.694036354523667
met-a-703	4-hydroxyhippurate	44	5e-05	0.927284127256394	0.841277872617177	1.022083048478	0.128467255	-0.07549525848	0.04966224883	0.5999953927	-0.03956689957	0.07545072652	0.9925799336	-0.001113311024	0.1190028751	0.6792807524	-0.06286634798	0.1510219261	0.681830214188996	0.489497501508805	0.937590378365529	not_robust	18.2621499072958	NO PLEIOTROPIC SNPS FOR REMOVAL	THERE WERE 4 OUTLITER SNPs IN RADIAL ANALYSIS	0.481746659744587
met-a-429	4-methyl-2-oxopentanoate	6	5e-06	0.740357232213329	0.455737457485846	1.20272938352364	0.2246156174	-0.300622463	0.2475591446	0.6198192683	-0.2988066866	0.6023035015	0.7021595273	-0.8276874527	2.0139962	0.4690744716	-0.6124594388	0.7822011647	0.935046361806661	0.800761095619089	0.954724223252903	not_robust	26.7855414539778	NO PLEIOTROPIC SNPS FOR REMOVAL	NA	0.604354245424339
prot-a-2593	40S ribosomal protein S3	9	5e-06	0.933900686821618	0.878282844452802	0.993040565866091	0.02904101309	-0.06838517743	0.03132725178	0.2555115984	-0.05242253679	0.04610342436	0.1660447032	-0.1383799913	0.08951349049	0.4465050437	-0.04825921698	0.0602815436	0.615152165741459	0.422880323922905	0.957414186781249	not_robust	26.8061963409195	NO PLEIOTROPIC SNPS FOR REMOVAL	NA	0.254622748162958
prot-a-2594	40S ribosomal protein S3a	6	5e-06	1.00520314197783	0.945457235637124	1.06872454782283	0.868158783	0.005189652406	0.03126340494	0.705957913	-0.01049371722	0.02781337992	0.433485968	-0.04177034714	0.04802226362	0.6210020933	-0.01537316487	0.02919449197	0.168970702173935	0.28144471700841	0.985763373279721	not_robust	87.3503292557238	NO PLEIOTROPIC SNPS FOR REMOVAL	NA	0.967372074357426
prot-a-2595	40S ribosomal protein S4, X isoform	14	5e-06	0.977692740887942	0.947886828532775	1.00843588792618	0.1532369367	-0.02255982918	0.0157960887	0.5568540185	-0.01371000368	0.02333535228	0.437778596	-0.02525450714	0.03146342066	0.5666796903	-0.01444921292	0.02457813943	0.809420957379864	0.914813676158894	0.98083158493418	not_robust	62.1063060789217	NO PLEIOTROPIC SNPS FOR REMOVAL	NA	0.520230246800914
prot-a-2597	40S ribosomal protein S7	12	5e-06	0.987666813079449	0.959658376399129	1.01649269953624	0.3978323602	-0.01240987184	0.01467757344	0.5584786131	-0.01256945206	0.02148246872	0.3141979668	-0.03011164208	0.02841478486	0.5487369579	-0.01283872001	0.02075245295	0.805017785593349	0.430964533365623	0.98658808581831	not_robust	86.5163229958815	NO PLEIOTROPIC SNPS FOR REMOVAL	NA	0.754288905858006
prot-a-2598	40S ribosomal protein SA	11	5e-06	0.990740594237278	0.948430137318335	1.03493856473709	0.6761224631	-0.009302540535	0.02226765701	0.6149889706	-0.01640457967	0.03261575633	0.1324622771	-0.0849630842	0.05136026159	0.821268509	-0.008041925758	0.03467370681	0.687609022042639	0.122241287042781	0.975027528934594	not_robust	43.0133974812563	NO PLEIOTROPIC SNPS FOR REMOVAL	THERE WERE 1 OUTLITER SNPs IN RADIAL ANALYSIS	0.897121721589245
prot-c-4706_17_2	41	20	5e-05	0.985105699640631	0.964430861027014	1.00622375193495	0.16554188	-0.01500633429	0.01082183605	0.4236273742	-0.01591271121	0.01988730944	0.5020876693	-0.03928600644	0.05735418128	0.6800116378	-0.01650008817	0.03939234412	0.962926607528779	0.665782142132948	0.94976407344682	not_robust	NA	NO PLEIOTROPIC SNPS FOR REMOVAL	THERE WERE 1 OUTLITER SNPs IN RADIAL ANALYSIS	0.533155214853333
ebi-a-GCST90000437	4E-BP1 levels	50	5e-05	0.995730795103873	0.981946256211318	1.00970884103541	0.5474865015	-0.004278343972	0.007112427073	0.9598867324	-0.0006200025953	0.01232714363	0.6341253979	0.008486136378	0.01771697619	0.8990782608	-0.002788885021	0.02187617343	0.946864622902442	0.415326176268435	0.945854590058106	not_robust	NA	NO PLEIOTROPIC SNPS FOR REMOVAL	THERE WERE 4 OUTLITER SNPs IN RADIAL ANALYSIS	0.83790842973441
prot-c-4184_43_3	4EBP2	16	5e-05	0.963316190530137	0.937603649463626	0.98973386405691	0.006777341857	-0.037373582	0.01380325807	0.02183968983	-0.05122119707	0.02233666396	0.6604422657	-0.02862429124	0.06377918459	0.1028642354	-0.07353999485	0.04233643187	0.813650163720344	0.888933720658752	0.94821972885534	all_significant	NA	NO PLEIOTROPIC SNPS FOR REMOVAL	NA	0.121941670432652
met-a-623	5-dodecenoate (12:1n7)	9	5e-06	0.930004975447257	0.6225391425865	1.38932509651227	0.7230806078	-0.07256534291	0.2047874643	0.7818425891	-0.0634989612	0.2293054887	0.523391183	-0.4561985211	0.6792960582	0.719894508	-0.09229596386	0.24842549	0.201994902876042	0.570615497518748	0.964717097326765	not_robust	25.1715651557323	NO PLEIOTROPIC SNPS FOR REMOVAL	THERE WERE 1 OUTLITER SNPs IN RADIAL ANALYSIS	0.916355214926105
prot-a-1962	5-formyltetrahydrofolate cyclo-ligase	21	5e-06	0.997458789047377	0.963356466854007	1.03276831586229	0.8860058371	-0.00254444531	0.01774863647	0.5516230839	-0.01468343256	0.02466436953	0.3839330076	-0.02887632903	0.03239912201	0.5205760289	-0.01750869623	0.02677264521	0.580269338899336	0.332720272763665	0.979602972588887	not_robust	48.6909826029234	NO PLEIOTROPIC SNPS FOR REMOVAL	THERE WERE 1 OUTLITER SNPs IN RADIAL ANALYSIS	0.971434773587655
met-a-337	5-oxoproline	11	5e-06	0.749826703347673	0.441959163748912	1.27215392545331	0.2857435487	-0.2879131614	0.2697064436	0.7394517108	-0.1194663414	0.3592113676	0.9697711989	0.01702373728	0.4369308508	0.7127450886	-0.1472961941	0.3888357131	0.631028501674415	0.359463080638112	0.981621534303121	not_robust	64.8321260372185	NO PLEIOTROPIC SNPS FOR REMOVAL	THERE WERE 1 OUTLITER SNPs IN RADIAL ANALYSIS	0.658910220175333
prot-a-2113	5'-Nucleotidase	12	5e-06	0.987756442332812	0.917977143173342	1.06283995917068	0.7417250429	-0.01231912748	0.03737941821	0.2320692456	-0.05717767802	0.04784560675	0.7895119502	0.02312916216	0.08435151484	0.6433495478	-0.03609331594	0.07581743412	0.240029263897272	0.646233744512989	0.958785919287173	not_robust	22.5347701712849	NO PLEIOTROPIC SNPS FOR REMOVAL	NA	0.924119582785274
prot-a-2112	5'(3')-deoxyribonucleotidase, cytosolic type	9	5e-06	0.998166116073197	0.933975056888665	1.0667689548324	0.9568352774	-0.001835567551	0.03391325472	0.5108265181	-0.02974506641	0.04523611759	0.8666989969	0.01095300971	0.06290456354	0.374232514	-0.04575727472	0.04862472109	0.404688655655415	0.811075268636853	0.970815499577322	not_robust	31.9237463392534	NO PLEIOTROPIC SNPS FOR REMOVAL	NA	0.988446749731509
met-a-746	5alpha-androstan-3beta,17beta-diol disulfate	10	5e-06	1.07369793680372	0.946607840641556	1.21785095157804	0.2685884407	0.07110870588	0.0642750431	0.4121720091	0.092133568	0.1123474111	0.6962061289	0.06721633216	0.1660330456	0.433083653	0.1054249321	0.1284767783	0.822446565987263	0.978887504279778	0.972445727499681	not_robust	42.5575037578613	NO PLEIOTROPIC SNPS FOR REMOVAL	NA	0.644822822935255
prot-c-4187_49_2	6-Phosphogluconate dehydrogenase	15	5e-05	1.01408157233712	0.993229574918731	1.03537133943869	0.1871245825	0.01398334803	0.01060040633	0.3116664953	0.02320854736	0.02293943555	0.2433822294	0.116766663	0.09554923335	0.3956958646	0.03550384337	0.04051928015	0.985971409631729	0.293480523285894	0.946171097949155	not_robust	NA	NO PLEIOTROPIC SNPS FOR REMOVAL	THERE WERE 2 OUTLITER SNPs IN RADIAL ANALYSIS	0.559431575347713
prot-a-2450	6-pyruvoyl tetrahydrobiopterin synthase	8	5e-06	1.02342858996548	0.927517701164893	1.12925723945028	0.6446005628	0.02315835326	0.05020497608	0.4599523345	-0.03980526703	0.05386913251	0.2891430247	0.1369876719	0.1178300521	0.535897035	-0.06074137027	0.09332200444	0.118110974660933	0.327601619859748	0.959121333187626	not_robust	24.9135671104527	NO PLEIOTROPIC SNPS FOR REMOVAL	NA	0.882605711730084
prot-a-2587	60S acidic ribosomal protein P2	13	5e-06	0.974770058828314	0.910477954895297	1.04360205810521	0.4629222086	-0.0255536729	0.03481220372	0.421693299	-0.03677508323	0.045769356	0.807892727	-0.0210918145	0.08468078181	0.5689044276	0.04476886454	0.07643157316	0.275253979963302	0.954523950484133	0.951354918527999	not_robust	23.4042680991618	NO PLEIOTROPIC SNPS FOR REMOVAL	NA	0.795944325044833
prot-a-2586	60S ribosomal protein L30	8	5e-06	0.97641228986584	0.935956709764421	1.01861651276694	0.2688827547	-0.02387035363	0.02158964296	0.5731033206	-0.01626053953	0.02885699223	0.5391626875	-0.02949073343	0.04530063563	0.6324775279	-0.01535706819	0.03072059962	0.639608862159266	0.886348978852315	0.98291466769049	not_robust	62.7837235573318	NO PLEIOTROPIC SNPS FOR REMOVAL	THERE WERE 1 OUTLITER SNPs IN RADIAL ANALYSIS	0.644889248020948
prot-c-2516_57_3	6Ckine	22	5e-05	0.970851832900551	0.945189601760429	0.997210802669476	0.03043672008	-0.02958141461	0.01366751032	0.1455893652	-0.03051017619	0.02096503399	0.8490371277	-0.008218992445	0.04262309609	0.8473816713	0.006754496303	0.03466476481	0.585798492473454	0.600332099917765	0.940961687565665	not_robust	NA	NO PLEIOTROPIC SNPS FOR REMOVAL	NA	0.258425717298114
ukb-b-14067	6mm asymmetry angle (left)	9	5e-07	1.2821115376625	1.1112609866808	1.47922946518366	0.000659657045	0.2485083576	0.07296579745	0.1597328073	0.2528551509	0.1798438189	0.8159354701	0.1693611468	0.7006889882	0.4075754862	0.2351499912	0.2690426569	0.97441048031715	0.911478837352032	0.968123445387962	all_significant	27.9977343676791	NO PLEIOTROPIC SNPS FOR REMOVAL	THERE WERE 2 OUTLITER SNPs IN RADIAL ANALYSIS	0.0297832073307944
ukb-b-4874	6mm asymmetry angle (right)	21	5e-06	0.928010987893689	0.80058812860083	1.07571466886041	0.3214632598	-0.07471170586	0.07535558918	0.2999494482	-0.1401566649	0.1352156417	0.529210959	-0.1524615838	0.2378680598	0.4070795724	-0.1882929144	0.2223359973	0.959385028277527	0.720119824044728	0.955914933625691	not_robust	22.8570095491	NO PLEIOTROPIC SNPS FOR REMOVAL	THERE WERE 1 OUTLITER SNPs IN RADIAL ANALYSIS	0.693763237924414
ukb-b-10629	6mm asymmetry index (left)	10	5e-07	1.15500243404287	0.950810993512922	1.40304501288543	0.1465513607	0.1441024514	0.09925634314	0.5397536412	0.09668781828	0.1576811688	0.859514398	-0.1106062802	0.6051187776	0.7693744	0.06565342557	0.2172589724	0.735429933641864	0.678811529581631	0.971978988850808	not_robust	35.4439702014201	NO PLEIOTROPIC SNPS FOR REMOVAL	THERE WERE 3 OUTLITER SNPs IN RADIAL ANALYSIS	0.509528336481972
ukb-b-20486	6mm asymmetry index (right)	6	5e-08	0.937301471702719	0.777025194599412	1.13063779007707	0.4985707189	-0.06475030708	0.09567969213	0.6711488558	-0.07279253194	0.171449287	0.4163611158	0.4422910354	0.4883925794	0.5706001191	0.1222398186	0.2015154104	0.787376347863699	0.340191776004481	0.978665020608924	not_robust	46.8350651002928	NO PLEIOTROPIC SNPS FOR REMOVAL	THERE WERE 2 OUTLITER SNPs IN RADIAL ANALYSIS	0.812662890940108
ukb-b-11207	6mm cylindrical power (left)	22	5e-06	0.844152322566671	0.65712153879544	1.08441605034123	0.1849024716	-0.1694223237	0.1277877364	0.1961266235	-0.2301574055	0.1780486348	0.9778477979	-0.01348580608	0.4796379779	0.1163457742	-0.5505777964	0.3361536939	0.34262937001695	0.73897914775316	0.950585185506487	not_robust	25.4310633852589	NO PLEIOTROPIC SNPS FOR REMOVAL	THERE WERE 2 OUTLITER SNPs IN RADIAL ANALYSIS	0.557078719358902
ukb-b-16677	6mm cylindrical power (right)	20	5e-06	0.924405050698452	0.737558968379043	1.15858491916223	0.4950509464	-0.07860493684	0.1152062755	0.5611292519	-0.1057470393	0.1819569979	0.6257751024	-0.1917273472	0.386410553	0.935623121	-0.02982356218	0.3643743139	0.692060585331514	0.759995686580081	0.960773281827725	not_robust	25.4632178902094	NO PLEIOTROPIC SNPS FOR REMOVAL	THERE WERE 4 OUTLITER SNPs IN RADIAL ANALYSIS	0.811809613733333
ukb-b-4526	6mm cylindrical power angle (left)	11	5e-06	0.870160262332519	0.643791057034384	1.17612519445445	0.3656179204	-0.1390778747	0.1537261104	0.7849796269	0.06794706077	0.2490403448	0.08759653728	-0.758530252	0.3958639656	0.7536613504	0.1349123748	0.4182376861	0.749656717463703	0.109460454362551	0.957908024247872	not_robust	22.9331011745697	REMOVED 1 PLEIOTROPIC SNP	NA	0.729826546477142
ukb-b-17772	6mm cylindrical power angle (right)	12	5e-06	1.04188059346135	0.702348837437138	1.54554989368589	0.8384214718	0.04102734316	0.2012002154	0.4060049086	0.2180977315	0.2624696317	0.3862026053	0.5006135092	0.5525019551	0.4359856204	0.3727333889	0.4610654743	0.348597690883195	0.392114712930195	0.960100080094565	not_robust	23.8130556539354	REMOVED 1 PLEIOTROPIC SNP	THERE WERE 1 OUTLITER SNPs IN RADIAL ANALYSIS	0.956522515589823
ukb-b-16112	6mm index of best keratometry results (left)	12	5e-06	0.685385364800685	0.448457672406692	1.0474859216077	0.08087587165	-0.3777740226	0.2164117119	0.6820918901	-0.150698635	0.367907399	0.7709454847	-0.1988231378	0.6646122478	0.965278955	0.0231108658	0.5189793396	0.772298448192368	0.77502806312911	0.952805323416647	not_robust	22.9743732139642	NO PLEIOTROPIC SNPS FOR REMOVAL	NA	0.389736993457506
ukb-b-11866	6mm index of best keratometry results (right)	13	5e-06	0.863508335089653	0.484428722061889	1.53922880872047	0.6187610704	-0.1467517288	0.2949149215	0.1774898064	-0.479135222	0.3553033625	0.05686546149	1.243873418	0.5847752299	0.2321654751	-0.6579462539	0.5228258413	0.135504225293747	0.0238731663878458	0.959578856840804	not_robust	22.9061382915601	NO PLEIOTROPIC SNPS FOR REMOVAL	THERE WERE 3 OUTLITER SNPs IN RADIAL ANALYSIS	0.87273989455297
ukb-b-5309	6mm regularity index (left)	15	5e-06	0.793078754405615	0.666274038052651	0.944016838068451	0.009103846882	-0.2318327503	0.08888850726	0.1949120448	-0.1995895074	0.1539823686	0.2214282269	-0.368832694	0.287169436	0.7548962142	-0.08652509721	0.2717663094	0.890517180579493	0.609725692584559	0.958661163468587	all_significant	24.0657265176226	NO PLEIOTROPIC SNPS FOR REMOVAL	THERE WERE 1 OUTLITER SNPs IN RADIAL ANALYSIS	0.145150773224231
ukb-b-1733	6mm regularity index (right)	8	5e-06	1.19504026438332	0.851058714463782	1.67805253530265	0.3035705523	0.1781798789	0.1731908352	0.7491959995	0.07373725037	0.2306453654	0.8835277468	0.07185266166	0.4700878096	0.9223859308	-0.03811477383	0.3773907209	0.40403692537737	0.813647789985538	0.962015466796758	not_robust	23.8693268558747	NO PLEIOTROPIC SNPS FOR REMOVAL	THERE WERE 1 OUTLITER SNPs IN RADIAL ANALYSIS	0.674120587525304
ukb-b-645	6mm strong meridian (left)	125	5e-08	0.9220654118959	0.862896040643415	0.985292067374424	0.01648986398	-0.08113911228	0.03383772736	0.3503378359	-0.05798564646	0.06208750729	0.1988260172	-0.1025492634	0.0793807914	0.3384699593	-0.08559922166	0.08908188283	0.493684578615413	0.765897103914353	0.985056693642044	all_significant	69.3953392304949	REMOVED 4 PLEIOTROPIC SNP	THERE WERE 37 OUTLITER SNPs IN RADIAL ANALYSIS	0.195731039035332
ukb-b-11452	6mm strong meridian (right)	133	5e-08	0.930492119487687	0.873319806570587	0.991407246136592	0.02596453602	-0.07204167205	0.03235295287	0.4562078218	-0.04503687283	0.06044360237	0.7360768809	-0.02686698219	0.07954214833	0.2490639274	-0.1013167841	0.08751315226	0.634558786003295	0.533241230561769	0.984887389739441	all_significant	67.9165845277521	REMOVED 5 PLEIOTROPIC SNP	THERE WERE 29 OUTLITER SNPs IN RADIAL ANALYSIS	0.242385842536464
ukb-b-2846	6mm strong meridian angle (left)	19	5e-06	1.20834573642659	0.888638308611896	1.64307503355452	0.2274289782	0.1892522642	0.1567945114	0.1583711846	0.2857882896	0.2026047006	0.6724846737	-0.1756378205	0.4083106924	0.1476778698	0.6600644743	0.4363056879	0.17879015549369	0.34653922119059	0.958802622317433	not_robust	23.1464407718112	NO PLEIOTROPIC SNPS FOR REMOVAL	THERE WERE 3 OUTLITER SNPs IN RADIAL ANALYSIS	0.607822380707854
ukb-b-1138	6mm strong meridian angle (right)	23	5e-06	1.17201440640411	0.921697417814633	1.49031313560113	0.1953785811	0.1587239832	0.1225827922	0.8352837801	-0.03491103512	0.1678981801	0.4681475828	-0.2402258247	0.3251134182	0.7040915212	-0.125737714	0.326774122	0.438493772711588	0.200021289204446	0.96097237003447	not_robust	25.054205442758	REMOVED 2 PLEIOTROPIC SNP	THERE WERE 3 OUTLITER SNPs IN RADIAL ANALYSIS	0.570975133944857
ukb-b-13538	6mm weak meridian (left)	131	5e-08	0.939276472269097	0.878795732650684	1.00391963522309	0.06506676287	-0.06264541045	0.03395784894	0.4171617046	-0.05064162337	0.06241609327	0.7239897688	-0.02853441756	0.08062791964	0.5406272071	-0.05784666135	0.09429179377	0.380657750429691	0.641459125302453	0.984219589856198	not_robust	66.7132264989675	REMOVED 4 PLEIOTROPIC SNP	THERE WERE 33 OUTLITER SNPs IN RADIAL ANALYSIS	0.354844105922152
ukb-b-13416	6mm weak meridian (right)	118	5e-08	0.957418664400347	0.895530982484439	1.02358323371361	0.2018440783	-0.04351450733	0.03409385346	0.3770916934	-0.05552933998	0.06286808054	0.4414126897	-0.06237161409	0.08074407175	0.2237491725	-0.1098101092	0.08978004422	0.55692501313456	0.796608199517421	0.985006628623147	not_robust	70.6366297859626	REMOVED 3 PLEIOTROPIC SNP	THERE WERE 37 OUTLITER SNPs IN RADIAL ANALYSIS	0.576646210684388
ukb-b-4331	6mm weak meridian angle (left)	12	5e-06	0.880829720698997	0.668382318695283	1.16080419120182	0.3675369364	-0.1268909513	0.1408183594	0.903327881	0.02893247749	0.2382087442	0.0878423999	-0.7476546371	0.3952675256	0.7776900865	0.1154476268	0.3989817387	0.81570782819945	0.108550008104225	0.956553490355263	not_robust	22.7585945233615	REMOVED 1 PLEIOTROPIC SNP	NA	0.731484148283855
ukb-b-791	6mm weak meridian angle (right)	12	5e-06	0.814212961426789	0.540165384919763	1.22729587097451	0.3262379821	-0.2055333238	0.2093605072	0.9483482355	-0.01839951372	0.2840256546	0.8859296538	0.1006531455	0.6839663474	0.6506329984	0.2195935484	0.4717063235	0.298014935170456	0.646993475203846	0.958248539458663	not_robust	22.1789868245483	REMOVED 1 PLEIOTROPIC SNP	THERE WERE 2 OUTLITER SNPs IN RADIAL ANALYSIS	0.697651106056057
met-a-737	7-alpha-hydroxy-3-oxo-4-cholestenoate (7-Hoca)	6	5e-06	0.713744318650686	0.227017673576886	2.24401450503631	0.5639276561	-0.3372304779	0.5844372089	0.5254545478	-0.4341533922	0.6837492738	0.2498808989	1.676911961	1.246959206	0.2536130248	-1.311974669	1.017340336	0.210590207949953	0.153732311441928	0.958720108526909	not_robust	22.5308336541401	NO PLEIOTROPIC SNPS FOR REMOVAL	NA	0.846628223001709
met-a-676	7-methylguanine	25	5e-05	1.17859861082805	0.91832130608423	1.5126456026257	0.1967999724	0.1643261148	0.1273132948	0.8066080365	0.04883433766	0.1994832454	0.7911895607	-0.0928496429	0.3466263147	0.7775749785	-0.09869348002	0.345469553	0.749073809041902	0.423799864169857	0.94661120641515	not_robust	18.5234668666996	NO PLEIOTROPIC SNPS FOR REMOVAL	THERE WERE 4 OUTLITER SNPs IN RADIAL ANALYSIS	0.572134109185397
prot-a-1557	72 kDa inositol polyphosphate 5-phosphatase	15	5e-06	0.896972197176919	0.859668914191148	0.935894167192714	5.25e-07	-0.1087304127	0.02167221154	0.00182905173	-0.1260065647	0.04042984931	0.196801913	-0.09694990859	0.07126168654	0.04332050566	-0.1649980878	0.07427487878	0.920418089366219	0.858285575383599	0.959352649146854	all_significant	22.3648654460344	NO PLEIOTROPIC SNPS FOR REMOVAL	THERE WERE 1 OUTLITER SNPs IN RADIAL ANALYSIS	0.000187872222222222
prot-a-1918	72 kDa type IV collagenase	6	5e-06	1.04617400572975	0.967247642601819	1.13154067485817	0.2593575031	0.04513970528	0.04002062648	0.6190317714	0.02891860849	0.05816023355	0.5922228206	-0.0524371622	0.09020735355	0.9755095941	0.002265626305	0.07022079496	0.582039417612728	0.276834381164291	0.953794707263636	not_robust	23.6921478375614	NO PLEIOTROPIC SNPS FOR REMOVAL	NA	0.637312358838301
ieu-a-1063	8-choice reaction time	22	5e-05	0.997435235569694	0.973775973301816	1.02166933302185	0.8339230199	-0.002568059073	0.01224793347	0.757192296	0.006471090593	0.02093053295	0.6915343944	0.02243562745	0.05573087899	0.7057977589	0.01434826956	0.03749348127	0.91258977454185	0.645249043186703	0.947923532931612	not_robust	18.4955883801772	NO PLEIOTROPIC SNPS FOR REMOVAL	THERE WERE 1 OUTLITER SNPs IN RADIAL ANALYSIS	0.955200195840441
prot-a-31	A disintegrin and metalloproteinase with thrombospondin motifs 1	6	5e-06	1.12567974845586	1.00805393978868	1.25703084534273	0.03551312805	0.118387074	0.05630887455	0.02507121309	0.1521525949	0.06791605743	0.9639015729	0.008561731614	0.1777971792	0.1577305384	0.1617436038	0.09741347131	0.346256246386695	0.547676047979824	0.95109304008676	not_robust	22.8501517485388	NO PLEIOTROPIC SNPS FOR REMOVAL	THERE WERE 1 OUTLITER SNPs IN RADIAL ANALYSIS	0.27450227457528
prot-a-32	A disintegrin and metalloproteinase with thrombospondin motifs 13	9	5e-06	1.01897498143058	0.977129116635381	1.06261290867754	0.3796235863	0.01879720186	0.02139473536	0.7520129832	0.008025968975	0.02539974528	0.7777191379	0.01016445075	0.03464285887	0.825960098	0.006588792094	0.02899883626	0.575734313292001	0.744608486439895	0.98364991334926	not_robust	71.4790617973909	NO PLEIOTROPIC SNPS FOR REMOVAL	NA	0.740023954729352
prot-a-33	A disintegrin and metalloproteinase with thrombospondin motifs 15	8	5e-06	0.980539070428419	0.921941246899085	1.04286132318133	0.5319035283	-0.01965278669	0.03143928281	0.5443256463	-0.03108132614	0.05126522359	0.2454636005	-0.09192478144	0.07141732409	0.5561522954	-0.04987811155	0.08071153212	0.768954370325169	0.262094658846414	0.960052438025825	not_robust	22.6689902404523	NO PLEIOTROPIC SNPS FOR REMOVAL	NA	0.830046589232512
prot-a-34	A disintegrin and metalloproteinase with thrombospondin motifs 3	8	5e-06	0.95970543672614	0.877227201396558	1.04993840115242	0.3696723339	-0.04112887835	0.04584713022	0.7466051442	-0.02044285661	0.06326727464	0.9758670349	-0.005326149577	0.1689057221	0.8983610278	-0.01309845307	0.09889920672	0.391280418158171	0.831954695101617	0.956175041712147	not_robust	22.3264590357914	NO PLEIOTROPIC SNPS FOR REMOVAL	THERE WERE 1 OUTLITER SNPs IN RADIAL ANALYSIS	0.73262767957168
prot-a-35	A disintegrin and metalloproteinase with thrombospondin motifs 4	6	5e-06	1.0503505529237	0.979212921400244	1.12665617448097	0.1697776329	0.04912396838	0.03578068358	0.2265516297	0.06572477228	0.05434990575	0.1465595696	0.1559110342	0.08670805946	0.4122882414	0.06442416611	0.07206375522	0.580274830270394	0.234448415430095	0.963553523287361	not_robust	29.1428423692652	NO PLEIOTROPIC SNPS FOR REMOVAL	NA	0.538539556493697
prot-a-36	A disintegrin and metalloproteinase with thrombospondin motifs 5	12	5e-06	0.988699194790832	0.953295654002287	1.02541755401488	0.5412805298	-0.01136514449	0.01860461423	0.7864599683	-0.00757092362	0.0279462303	0.7810977137	-0.01209064299	0.04235109415	0.8206142192	-0.006233121647	0.02683889804	0.796000881585626	0.984048827775383	0.978044443266073	not_robust	47.3604470240727	NO PLEIOTROPIC SNPS FOR REMOVAL	NA	0.834240306097878
prot-a-37	A disintegrin and metalloproteinase with thrombospondin motifs 6	12	5e-06	0.981181322153844	0.938609187099656	1.02568438512562	0.4012207515	-0.0189980025	0.02263167606	0.3098121515	-0.02713161469	0.02671443472	0.6562111298	-0.01514985697	0.0330230178	0.2925159129	-0.03116254557	0.02818742666	0.365202402253947	0.87042197522572	0.978971508175074	not_robust	53.3716126150907	NO PLEIOTROPIC SNPS FOR REMOVAL	NA	0.756005109776092
prot-a-1972	A/G-specific adenine DNA glycosylase	7	5e-06	0.978139430934896	0.922714442455434	1.03689365022143	0.4576789781	-0.02210305169	0.029761439	0.8706806326	0.00949340614	0.05831545475	0.3715697445	0.09977408229	0.1016891352	0.7679206422	0.02286574783	0.07404899937	0.845814168148815	0.240296265633117	0.959414323227988	not_robust	23.5464736720687	NO PLEIOTROPIC SNPS FOR REMOVAL	THERE WERE 1 OUTLITER SNPs IN RADIAL ANALYSIS	0.792713856319606
prot-c-2879_9_2	a1-Antichymotrypsin	17	5e-05	0.99927917122085	0.971428392454433	1.02792842971456	0.9601223254	-0.0007210887011	0.01442175123	0.570415907	0.01292757211	0.02278230851	0.7930817643	-0.01754144991	0.06569073147	0.3964890025	0.02931462256	0.03364562976	0.717029322216787	0.795056653623487	0.953455817233377	not_robust	NA	NO PLEIOTROPIC SNPS FOR REMOVAL	NA	0.988915839853386
prot-c-3580_25_8	a1-Antitrypsin	19	5e-05	1.01692314273487	0.98620701913709	1.04859594199057	0.2835294907	0.01678154168	0.01564822936	0.5375350986	0.01401903403	0.02273806698	0.2722303052	0.0560476534	0.04939238281	0.3474602148	-0.04439123699	0.04601384928	0.330615671174579	0.413143736733732	0.951810837883	not_robust	NA	NO PLEIOTROPIC SNPS FOR REMOVAL	NA	0.657831449839414
prot-c-3024_18_2	a2-Antiplasmin	18	5e-05	0.991074100640116	0.962345557043006	1.02066026675252	0.5502321315	-0.008965973845	0.01500801636	0.8759606419	0.00362333219	0.02321282479	0.2756596163	-0.0782547625	0.06933104265	0.6823331828	0.01802964419	0.04329971652	0.74437533048972	0.317504358614062	0.947419608318143	not_robust	NA	NO PLEIOTROPIC SNPS FOR REMOVAL	THERE WERE 1 OUTLITER SNPs IN RADIAL ANALYSIS	0.839643564685218
prot-c-3581_53_3	a2-HS-Glycoprotein	18	5e-05	1.00036507992038	0.976136724969091	1.02519479856247	0.9767209783	0.0003650132949	0.01250899419	0.5665005425	0.01127272631	0.01966586248	0.658609805	0.01461306428	0.03245940519	0.5318320582	0.01326562104	0.02078521298	0.628939589756031	0.635716389540893	0.965367723702717	not_robust	NA	NO PLEIOTROPIC SNPS FOR REMOVAL	THERE WERE 1 OUTLITER SNPs IN RADIAL ANALYSIS	0.993925522026634
prot-c-3708_62_1	a2-Macroglobulin	23	5e-05	1.01520986189916	0.988607908882815	1.04252763349021	0.2651655108	0.01509535161	0.01354736208	0.3684763365	0.01870130283	0.02079468086	0.3111015254	-0.04607116585	0.04438705014	0.3682881732	0.03584892302	0.03902736464	0.667928986838919	0.158899454578521	0.949994488664952	not_robust	NA	NO PLEIOTROPIC SNPS FOR REMOVAL	THERE WERE 2 OUTLITER SNPs IN RADIAL ANALYSIS	0.642161243338697
prot-a-39	AarF domain-containing protein kinase 4	15	5e-06	0.934943930297606	0.89335593281685	0.978467955145424	0.003759874662	-0.06726871909	0.02321503951	0.08144474931	-0.0741602651	0.04256301198	0.1432799296	-0.09246886059	0.0593580156	0.2834086837	-0.07823334248	0.07013152788	0.893083020527969	0.627529481762741	0.958964802637463	all_significant	23.0822818683774	NO PLEIOTROPIC SNPS FOR REMOVAL	NA	0.0886046560591317
prot-a-8	Abelson tyrosine-protein kinase 2	18	5e-06	1.00429016264866	0.95763268245125	1.05322087401107	0.8599956363	0.004280986137	0.02427141934	0.6465154637	0.01678904018	0.03660866929	0.3965555713	-0.06428597394	0.07379436914	0.6104143925	0.02716178933	0.05232938957	0.673859231580022	0.333385728366026	0.961357438498025	not_robust	25.9632905575663	NO PLEIOTROPIC SNPS FOR REMOVAL	THERE WERE 2 OUTLITER SNPs IN RADIAL ANALYSIS	0.965152073685193
prot-c-3341_33_4	ABL1	16	5e-05	0.994573825985208	0.967379702474034	1.02253240667039	0.7004830646	-0.00544094917	0.0141445159	0.6833992317	0.009545974128	0.02340680643	0.9600896278	-0.00266288651	0.05227054306	0.6242622112	0.01949356108	0.0389794223	0.769826636365517	0.956063309520277	0.951249590734093	not_robust	NA	NO PLEIOTROPIC SNPS FOR REMOVAL	THERE WERE 1 OUTLITER SNPs IN RADIAL ANALYSIS	0.907110444763527
prot-c-5261_13_3	ABL2	12	5e-05	0.9603289198102	0.926315105924636	0.995591703433645	0.02779778887	-0.0404794284	0.01839866666	0.1488448623	-0.03779297883	0.02617924571	0.0500382916	-0.1593720631	0.07154148728	0.3496077526	-0.0466586457	0.04776130492	0.467176120310665	0.115926251639009	0.939972398895187	not_robust	NA	NO PLEIOTROPIC SNPS FOR REMOVAL	THERE WERE 3 OUTLITER SNPs IN RADIAL ANALYSIS	0.249982722165209
ukb-b-4982	Able to confide	11	5e-08	1.14038427773714	0.91101128081368	1.42750844945467	0.2515664774	0.1313652913	0.1145741277	0.4326687492	0.1723921983	0.2197106013	0.4085081611	0.722606476	0.8335412799	0.6668687336	0.158938908	0.3584008908	0.924697590975309	0.486953059048952	0.974642116055375	not_robust	37.2806693627658	NO PLEIOTROPIC SNPS FOR REMOVAL	THERE WERE 1 OUTLITER SNPs IN RADIAL ANALYSIS	0.629740373446102
ukb-b-14149	Able to walk or cycle unaided for 10 minutes	6	5e-06	0.544586342322541	0.313914049247014	0.944762698438116	0.03060602518	-0.6077287774	0.2810751437	0.442285524	-0.5706362381	0.7426876418	0.5527870754	-0.8726761491	1.348446121	0.584030592	-0.5850317042	1.000273095	0.947300144064452	0.838361106820895	0.96241863086596	not_robust	23.7698040225302	NO PLEIOTROPIC SNPS FOR REMOVAL	NA	0.258425717298114
ebi-a-GCST006099	Accelerometer-based physical activity measurement (average acceleration)	14	5e-07	0.997442690387906	0.965109501080144	1.03085910924593	0.8789506676	-0.002560585114	0.01681281956	0.990314396	-0.0002986320908	0.02460022967	0.08410778748	0.10277717	0.05457104449	0.9991425092	4.39e-05	0.04010429506	0.583531151124983	0.0634409297126827	0.961571797789394	not_robust	28.5723139484086	NO PLEIOTROPIC SNPS FOR REMOVAL	THERE WERE 2 OUTLITER SNPs IN RADIAL ANALYSIS	0.969035027920675
prot-c-2805_6_2	ACE2	22	5e-05	0.97998239936535	0.957912248367112	1.00256104325103	0.08187421983	-0.02022066731	0.01162165137	0.1318311957	-0.02909167424	0.01930538888	0.7033389095	-0.01576194355	0.04080022581	0.2822376984	-0.0387416824	0.03510368806	0.897331634736379	0.908005084795277	0.943744880510085	not_robust	NA	NO PLEIOTROPIC SNPS FOR REMOVAL	THERE WERE 2 OUTLITER SNPs IN RADIAL ANALYSIS	0.392265523111334
met-c-839	Acetate	12	5e-06	0.919555603249703	0.82151274324872	1.02929931935568	0.1448514144	-0.08386476559	0.05752197136	0.3677844463	-0.08785121157	0.09754404768	0.9226750467	0.01717819476	0.1725719927	0.9928456224	0.00130803155	0.1426011135	0.829424700154662	0.531281271769297	0.957336573601318	not_robust	23.6171517562209	NO PLEIOTROPIC SNPS FOR REMOVAL	THERE WERE 2 OUTLITER SNPs IN RADIAL ANALYSIS	0.506901255317928
met-d-Acetoacetate	Acetoacetate	8	5e-07	0.864246183372362	0.657813759554129	1.13546038620409	0.2947692859	-0.1458976163	0.1392529651	0.4205168551	-0.2149617794	0.2668592676	0.5848763582	-0.285716968	0.4951145791	0.3531561593	-0.3946201138	0.3968467019	0.838087650942881	0.768480598976575	0.973149753956866	not_robust	NA	NO PLEIOTROPIC SNPS FOR REMOVAL	NA	0.665279336689045
met-d-Acetone	Acetone	10	5e-08	0.834924743102294	0.617549477256904	1.12881534568029	0.2409891101	-0.1804136862	0.1538685726	0.5995500957	-0.1139128118	0.2169571102	0.1138239966	-0.60938891	0.3433275116	0.8863003583	0.04890506385	0.3324753424	0.483572365253358	0.19681427339938	0.98059036351823	not_robust	NA	NO PLEIOTROPIC SNPS FOR REMOVAL	NA	0.620750941558571
prot-a-11	Acetyl-CoA carboxylase 2	13	5e-06	1.00639392726432	0.961924633882594	1.05291901377601	0.7822250975	0.006373572829	0.02305752417	0.6940835837	0.01515164843	0.03852250367	0.8007530835	-0.01800080744	0.06962095201	0.800437576	0.01556455152	0.06022217301	0.825858997158861	0.707008381726436	0.960246005814678	not_robust	24.3990593057397	NO PLEIOTROPIC SNPS FOR REMOVAL	NA	0.939564755351193
met-a-463	Acetylcarnitine	60	5e-05	1.03773624590259	0.805915140867521	1.33624058098821	0.7739828857	0.0370416541	0.1289890206	0.6323765518	-0.09911776233	0.2071926638	0.1500467942	0.4100394938	0.2811024898	0.4582483039	-0.2477369801	0.331804224	0.654345626957857	0.136073648136639	0.950142274540976	not_robust	20.0900172244278	NO PLEIOTROPIC SNPS FOR REMOVAL	THERE WERE 3 OUTLITER SNPs IN RADIAL ANALYSIS	0.93629931659364
met-a-378	Acetylphosphate	8	5e-06	1.03416966803009	0.419336322397672	2.5504752275173	0.9418431015	0.03359885163	0.4605514561	0.9411311862	0.05737972321	0.7769957214	0.636911008	-1.390385778	2.797884519	0.5010206034	-0.9083546486	1.280471317	0.767017908202986	0.620951636608357	0.964598913391064	not_robust	26.4632445161227	NO PLEIOTROPIC SNPS FOR REMOVAL	THERE WERE 2 OUTLITER SNPs IN RADIAL ANALYSIS	0.98602278248064
prot-a-178	Acid ceramidase	8	5e-06	0.974998576211711	0.9303971175797	1.02173814347983	0.2892243948	-0.02531926828	0.02389005487	0.620901759	-0.01936433286	0.03915366109	0.8489774201	0.01694449025	0.08522976289	0.6805690279	-0.01837743622	0.04280222214	0.763616821774894	0.613500733493677	0.963784631275495	not_robust	40.6695844779627	NO PLEIOTROPIC SNPS FOR REMOVAL	THERE WERE 1 OUTLITER SNPs IN RADIAL ANALYSIS	0.660250960570909
prot-a-2780	Acid sphingomyelinase-like phosphodiesterase 3a	13	5e-06	1.03978936929459	1.01769034688915	1.06236826929027	0.0003709856696	0.03901816312	0.01096044345	0.02306380449	0.03814378057	0.0167858572	0.05602824769	0.04734663925	0.02216978081	0.04011497515	0.03754574302	0.01631617533	0.904882129572997	0.615408272887295	0.98930799076032	not_robust	119.782905086317	NO PLEIOTROPIC SNPS FOR REMOVAL	THERE WERE 1 OUTLITER SNPs IN RADIAL ANALYSIS	0.0193754785928389
prot-a-2781	Acid sphingomyelinase-like phosphodiesterase 3a	14	5e-06	0.94991557640889	0.901694399548043	1.0007155448193	0.05322516809	-0.05138216527	0.02658033378	0.4417203355	-0.0325865996	0.04235924017	0.7725359212	0.03182917319	0.1076509717	0.7677281407	-0.02305943981	0.07645727004	0.792406176863685	0.433373702023919	0.95498260830535	not_robust	22.0207948918732	NO PLEIOTROPIC SNPS FOR REMOVAL	NA	0.325902278793321
prot-a-186	Acid-sensing ion channel 4	17	5e-06	1.01701161137391	0.975670081335177	1.06010488325513	0.4256277672	0.01686853428	0.02117312011	0.5044922568	0.02404777899	0.03602996969	0.2333627205	0.07236535662	0.05827264794	0.6275828164	0.02971098311	0.06006685078	0.881904407941136	0.298572307344068	0.95254098409093	not_robust	23.165764665191	NO PLEIOTROPIC SNPS FOR REMOVAL	NA	0.774028888892603
prot-a-104	Acidic leucine-rich nuclear phosphoprotein 32 family member A	91	5e-05	0.972443966557965	0.949679959630289	0.99575363100547	0.02077155347	-0.02794282308	0.01208541462	0.4693809078	-0.01361578754	0.0188196785	0.5248346966	-0.0193896854	0.03037099231	0.8761997474	0.00830803434	0.05317740802	0.936161109575877	0.753283381779351	0.945153555186859	all_significant	18.180138873053	NO PLEIOTROPIC SNPS FOR REMOVAL	THERE WERE 5 OUTLITER SNPs IN RADIAL ANALYSIS	0.219688673547059
prot-a-105	Acidic leucine-rich nuclear phosphoprotein 32 family member B	18	5e-06	0.992725939105435	0.946377268896516	1.04134452777155	0.7647313639	-0.007300645874	0.02439456083	0.8392030855	-0.00769960025	0.03794534007	0.8281424755	0.016419345	0.0744075954	0.2565990116	-0.0895212145	0.07625630051	0.651042769423544	0.737194786932391	0.956360351069035	not_robust	25.6689373947183	NO PLEIOTROPIC SNPS FOR REMOVAL	THERE WERE 1 OUTLITER SNPs IN RADIAL ANALYSIS	0.932227408276785
prot-c-4890_10_1	ACTH	11	5e-05	0.998061096591975	0.965828392258034	1.03136950675213	0.9077526304	-0.001940785514	0.01674914429	0.6873957506	0.01125795067	0.02797758912	0.3293490297	-0.06413297813	0.06219091887	0.7115768129	0.01705515958	0.04483037583	0.764677806094167	0.316681345791217	0.941178012499338	not_robust	NA	NO PLEIOTROPIC SNPS FOR REMOVAL	NA	0.977196124140296
prot-a-9	Actin-binding LIM protein 3	10	5e-06	1.00277494930702	0.95152713976825	1.05678288819234	0.9175366933	0.002771106243	0.02676437539	0.8554917108	-0.008787858341	0.0482541867	0.9400389028	0.008892553356	0.1145696909	0.5590619727	-0.04679191989	0.07712939451	0.854305021256565	0.956393518479794	0.958483932137995	not_robust	23.5168124504842	NO PLEIOTROPIC SNPS FOR REMOVAL	NA	0.981716859739393
prot-a-166	Actin-related protein 2/3 complex subunit 3	17	5e-06	0.981853309711042	0.942814230216516	1.02250887915548	0.3763242963	-0.0183133609	0.02070033345	0.317552772	-0.03751081425	0.0375295971	0.9391897651	0.004596130364	0.05924591512	0.4386468178	-0.04811211385	0.06057209951	0.923306917851094	0.667107068103836	0.95772907706444	not_robust	22.7672400295833	NO PLEIOTROPIC SNPS FOR REMOVAL	NA	0.738017415036282
ukb-d-L12_ACTINKERA	Actinic keratosis	17	5e-06	14.543554879957	7.82965989960331e-05	2701458.18922526	0.6653748658	2.677147932	6.189874655	0.8874025252	-1.150461968	8.125207814	0.5360953094	-8.102578545	12.79486796	0.3843989705	-15.71619573	17.57305939	0.14466959460476	0.350662196316226	0.938183627085038	not_robust	24.0309877018248	NO PLEIOTROPIC SNPS FOR REMOVAL	THERE WERE 2 OUTLITER SNPs IN RADIAL ANALYSIS	0.893210736900056
ukb-d-20554_3	Actions taken following self-harm: Need hospital treatment (eg A&E)	17	5e-06	0.212522321701766	0.0140288180420214	3.21949697303233	0.2640672334	-1.548708253	1.386700704	0.3553492273	-1.79205089	1.93889644	0.9496293907	-0.1708022468	2.658918672	0.545992091	-2.12941222	3.451902605	0.564429221021456	0.544684294689823	0.920359510180797	not_robust	22.3516003562367	NO PLEIOTROPIC SNPS FOR REMOVAL	THERE WERE 1 OUTLITER SNPs IN RADIAL ANALYSIS	0.641704630058048
ukb-d-20554_6	Actions taken following self-harm: Receive help from friends / family / neighbours	7	5e-06	0.528879781453238	0.0033077898769801	84.5621498441111	0.8056538292	-0.6369941292	2.589020864	0.3583976831	-3.013351926	3.281008165	0.3081414829	-5.866571989	5.172413686	0.6648542063	-2.108331029	4.629885895	0.451251575858427	0.292421961175834	0.898736130154177	not_robust	23.2377133601388	NO PLEIOTROPIC SNPS FOR REMOVAL	NA	0.948757754751712
ukb-d-20554_1	Actions taken following self-harm: See anyone from psychiatric or mental health services, including liaison services	14	5e-06	0.296909129286995	0.0164375754077829	5.36301911121403	0.4108143303	-1.214329149	1.476457261	0.3500678606	-2.115759812	2.264157999	0.7381929747	-1.032992088	3.019567252	0.3095005994	-3.996316979	3.77871037	0.670146250696848	0.943877553950199	0.931389403890413	not_robust	23.2111599094225	NO PLEIOTROPIC SNPS FOR REMOVAL	NA	0.763644194032628
ukb-d-20554_5	Actions taken following self-harm: See own GP	10	5e-06	0.0334013149175202	0.00086854052177942	1.28450867891998	0.06792044344	-3.399160011	1.862008319	0.4020170889	-2.50979147	2.994891253	0.5246146923	3.311768233	4.978388895	0.6758388298	-1.993604164	4.613792415	0.758161371704388	0.166290041488532	0.939591307373652	not_robust	22.3674982610621	NO PLEIOTROPIC SNPS FOR REMOVAL	THERE WERE 1 OUTLITER SNPs IN RADIAL ANALYSIS	0.36377346148408
ebi-a-GCST90001499	Activated & resting CD4 regulatory T cell %CD4 regulatory T cell	6	5e-08	1.02228065991415	0.998897038992879	1.0462116783209	0.06196806204	0.02203607239	0.01180593985	0.1569338611	0.02012051102	0.01421482795	0.3695639497	0.01708147142	0.01690977938	0.2266140077	0.01979123639	0.0143599408	0.505605681462792	0.674726866978639	0.99010787827119	not_robust	96.2527169533261	NO PLEIOTROPIC SNPS FOR REMOVAL	NA	0.348507226676647
ebi-a-GCST90001500	Activated & resting CD4 regulatory T cell %CD4+ T cell	18	5e-06	0.990195829261084	0.960651000200769	1.02064930977132	0.5237964059	-0.00985254808	0.01545487299	0.7725382344	0.006512569538	0.02253044744	0.5439041882	-0.01391879325	0.02244496318	0.9087543581	0.002697054263	0.02318455122	0.59544538259414	0.793379345689381	0.962608172577484	not_robust	26.0213827957967	NO PLEIOTROPIC SNPS FOR REMOVAL	THERE WERE 2 OUTLITER SNPs IN RADIAL ANALYSIS	0.827082999477987
ebi-a-GCST90001502	Activated & secreting CD4 regulatory T cell %CD4 regulatory T cell	9	5e-08	0.972876118899442	0.951389618039427	0.994847878070514	0.01580748982	-0.02749852361	0.01139443048	0.1621633417	-0.02000471426	0.01431123744	0.1417954419	-0.02715676777	0.01640396765	0.1324388895	-0.02243877675	0.01339524726	0.411547512567691	0.976055302968752	0.988459475365791	not_robust	86.132526741185	NO PLEIOTROPIC SNPS FOR REMOVAL	NA	0.193087189179317
ebi-a-GCST90001503	Activated & secreting CD4 regulatory T cell %CD4+ T cell	8	5e-08	0.977122932283987	0.955346640302674	0.999395595815112	0.04415915673	-0.02314280857	0.01149909268	0.1268546597	-0.02331520322	0.01527239899	0.3377954678	-0.01641950155	0.01576580662	0.2910125636	-0.01983271783	0.01736682253	0.47188456926833	0.535425112945614	0.980459881265701	not_robust	49.3832713604471	NO PLEIOTROPIC SNPS FOR REMOVAL	NA	0.302171226859249
ebi-a-GCST90001501	Activated & secreting CD4 regulatory T cell Absolute Count	14	5e-06	0.987405772136648	0.967099944303779	1.00813795367412	0.2318939683	-0.01267420738	0.01060164616	0.1836915395	-0.02238027144	0.01683392561	0.1629575846	-0.02332982631	0.01569510357	0.3034148801	-0.02137693447	0.01994963176	0.612799300920958	0.33638844387681	0.968086534872079	not_robust	29.8314770168005	NO PLEIOTROPIC SNPS FOR REMOVAL	NA	0.611511812158108
ebi-a-GCST90001487	Activated CD4 regulatory T cell %CD4 regulatory T cell	13	5e-06	0.971246931536729	0.940899121358313	1.0025735815947	0.07165480637	-0.0291745366	0.01619633276	0.6404573369	-0.01197636663	0.02564205981	0.3054492877	-0.02592295968	0.02411754185	0.4369377351	-0.02164500183	0.02691578307	0.567240215337849	0.85038027953844	0.958837335331224	not_robust	25.9628362148196	NO PLEIOTROPIC SNPS FOR REMOVAL	THERE WERE 1 OUTLITER SNPs IN RADIAL ANALYSIS	0.372732844942834
ebi-a-GCST90001488	Activated CD4 regulatory T cell %CD4+ T cell	8	5e-06	0.945920952021451	0.90887422099382	0.984477749291618	0.006382196421	-0.05559627365	0.02038382218	0.03047478692	-0.07405048104	0.03422141147	0.1430793842	-0.06344649134	0.03766622278	0.0805145746	-0.08291983328	0.04061379283	0.711434113366013	0.788518585311017	0.952548060420509	not_robust	24.5318801681342	REMOVED 1 PLEIOTROPIC SNP	NA	0.117356592030784
ebi-a-GCST90001486	Activated CD4 regulatory T cell Absolute Count	59	5e-05	1.00150935227691	0.984167468673334	1.01915681489675	0.8656117347	0.00150821435	0.008911948479	0.4251025166	-0.009517466851	0.01193262799	0.537590971	-0.006588460959	0.01062294189	0.84288326	-0.002017768825	0.01013460661	0.235603205212179	0.174232202877497	0.946131990783608	not_robust	18.4243124587346	NO PLEIOTROPIC SNPS FOR REMOVAL	THERE WERE 6 OUTLITER SNPs IN RADIAL ANALYSIS	0.967006706852763
prot-a-2380	Activated Protein C	12	5e-06	1.01624438399344	0.962803139848919	1.07265193189986	0.5587797673	0.01611385566	0.02756130999	0.4901329216	0.02938941279	0.04258733864	0.3276242772	0.08476367297	0.08235669296	0.6485898746	0.0305109451	0.06512792613	0.666304629306954	0.388625931315885	0.962146039427841	not_robust	24.3358692787773	NO PLEIOTROPIC SNPS FOR REMOVAL	NA	0.844223860588041
prot-a-2381	Activated Protein C	67	5e-05	1.00030544620575	0.969023857541721	1.03259685292712	0.9849685155	0.0003053995666	0.01620992152	0.7529545928	-0.007540632859	0.02395784319	0.9618457801	-0.001798402941	0.03744938812	0.3360854196	-0.0605403826	0.06247750668	0.411304401157004	0.950413601434559	0.946148098940398	not_robust	18.443895977646	NO PLEIOTROPIC SNPS FOR REMOVAL	THERE WERE 5 OUTLITER SNPs IN RADIAL ANALYSIS	0.995684528778849
prot-a-181	Activating signal cointegrator 1 complex subunit 1	12	5e-06	1.03164388221165	0.966051029209433	1.10169035333017	0.352629499	0.03115353213	0.03351640461	0.4482111494	0.02926617359	0.03858932917	0.01929921495	0.1853769597	0.06657326817	0.4512668732	0.0361465079	0.0462805794	0.155327204231868	0.0285839070278892	0.965064104939596	not_robust	32.5239680824754	NO PLEIOTROPIC SNPS FOR REMOVAL	THERE WERE 1 OUTLITER SNPs IN RADIAL ANALYSIS	0.721405158919416
prot-a-60	Activator of 90 kDa heat shock protein ATPase homolog 1	10	5e-06	0.959258876276198	0.913828928075327	1.00694732180641	0.09289614276	-0.04159429655	0.02475387597	0.3288018041	-0.03056776386	0.03130242646	0.311175187	-0.05306893997	0.04908933175	0.4248052556	-0.02890331999	0.03457428563	0.494883552723474	0.789452458211532	0.966694890834139	not_robust	51.303053651641	NO PLEIOTROPIC SNPS FOR REMOVAL	THERE WERE 4 OUTLITER SNPs IN RADIAL ANALYSIS	0.415923323145097
prot-a-1373	Activator of apoptosis harakiri	7	5e-06	0.991576137583308	0.916713706542874	1.0725521278967	0.8327173337	-0.00845954367	0.0400512849	0.7730051556	-0.01685314109	0.05842731554	0.7650559527	-0.03765539294	0.119314725	0.8054165916	-0.02500134522	0.09710287223	0.549582470956182	0.802812207416596	0.958617775781362	not_robust	23.3441229129072	NO PLEIOTROPIC SNPS FOR REMOVAL	NA	0.95498099444622
prot-c-2748_3_2	Activin A	17	5e-05	1.01507747869155	0.984451031744351	1.04665671985843	0.3383601196	0.01496494327	0.01563064521	0.7141627444	0.009015118413	0.02461323547	0.7520131927	-0.01859366964	0.05777249714	0.7981649496	0.01178360486	0.04531811827	0.654963552288588	0.552022664688241	0.947578685425452	not_robust	NA	NO PLEIOTROPIC SNPS FOR REMOVAL	NA	0.708957803132567
prot-c-4383_97_1	Activin AB	21	5e-05	0.999406443035314	0.975194187561681	1.02421984371941	0.9621542799	-0.0005937331894	0.01251271831	0.3734822283	-0.01894152304	0.02128333797	0.8284132657	-0.0115890881	0.05273875967	0.3692335126	-0.03463161469	0.03769901369	0.85326474084987	0.829953508215179	0.948912717355605	not_robust	NA	NO PLEIOTROPIC SNPS FOR REMOVAL	THERE WERE 1 OUTLITER SNPs IN RADIAL ANALYSIS	0.989287501584953
prot-a-22	Activin receptor type-1B	7	5e-06	1.02421636697766	0.962126820649651	1.09031277776519	0.4532943544	0.02392780017	0.03190653417	0.4210838943	0.04210177134	0.05233009543	0.1992783527	0.2105023641	0.142356224	0.5489085066	0.04508104143	0.0710022022	0.742875436204066	0.228761189017041	0.964557330733397	not_robust	25.2035439488077	NO PLEIOTROPIC SNPS FOR REMOVAL	NA	0.791349164674097
prot-c-2806_49_2	Activin RIB	23	5e-05	1.00911605964269	0.986113751548129	1.03265492467791	0.4404869073	0.00907475918	0.01176445078	0.8604488956	0.003513929076	0.01998790538	0.3427365193	0.04972895521	0.05122894411	0.1958509529	0.053569771	0.04015734661	0.866645465373138	0.417860625389143	0.937799133547869	not_robust	NA	NO PLEIOTROPIC SNPS FOR REMOVAL	NA	0.783646565702928
ukb-d-20550_3	Activities undertaken to treat anxiety: Other therapeutic activities such as mindfulness, yoga or art classes	15	5e-06	3.28630604280316	1.00209465687027	10.7772328022329	0.04959354072	1.189764151	0.6059549411	0.1860526787	1.331376988	1.006828872	0.09656397947	3.162472401	1.765586677	0.4963675326	1.039480603	1.488382854	0.797578527036529	0.2408438562489	0.935785549318476	not_robust	22.4889810984031	NO PLEIOTROPIC SNPS FOR REMOVAL	NA	0.317964691729688
ukb-d-20550_1	Activities undertaken to treat anxiety: Talking therapies, such as psychotherapy, counselling, group therapy or CBT	6	5e-06	1.54938662892163	0.595512131982038	4.03115032751932	0.3694404636	0.4378591293	0.4878533913	0.7527166461	0.3176032461	1.008074568	0.9809750613	0.1934306475	7.624389125	0.9419626228	0.1023995936	1.337968713	0.877241349952883	0.975822564443515	0.958290803201441	not_robust	23.8727681082549	NO PLEIOTROPIC SNPS FOR REMOVAL	THERE WERE 2 OUTLITER SNPs IN RADIAL ANALYSIS	0.73262767957168
ukb-d-20547_3	Activities undertaken to treat depression: Other therapeutic activities such as mindfulness, yoga or art classes	16	5e-06	0.960213750218841	0.223651938442503	4.12252383113758	0.9564467463	-0.04059936283	0.7434004689	0.970813204	0.03469045751	0.9481275706	0.5205395608	1.062620367	1.612283128	0.655066432	-0.7603209239	1.668120873	0.29573841881951	0.451805926283333	0.959497909923648	not_robust	23.793061290348	NO PLEIOTROPIC SNPS FOR REMOVAL	THERE WERE 3 OUTLITER SNPs IN RADIAL ANALYSIS	0.988362206868741
ukb-d-20547_1	Activities undertaken to treat depression: Talking therapies, such as psychotherapy, counselling, group therapy or CBT	11	5e-06	0.816459133841104	0.307697257572555	2.16643307935684	0.6838044282	-0.2027784182	0.4978880057	0.8459384399	0.1373277316	0.7067701163	0.756255532	0.4584114145	1.432433229	0.7211142958	0.3865603076	1.052695846	0.512609282586021	0.632310453390202	0.95088415369491	not_robust	24.1317093101321	NO PLEIOTROPIC SNPS FOR REMOVAL	THERE WERE 1 OUTLITER SNPs IN RADIAL ANALYSIS	0.899890774543974
ebi-a-GCST004575	Acute insulin response	15	5e-06	0.988693499870424	0.949480626038397	1.02952583747243	0.5818298988	-0.01137090452	0.02064757592	0.7724838938	0.0108293053	0.03745513452	0.6334987156	-0.0310026171	0.06349625653	0.7910369786	0.01418424882	0.0525181352	0.926401426637903	0.734260550726102	0.965938543458979	not_robust	22.9010936516842	NO PLEIOTROPIC SNPS FOR REMOVAL	NA	0.852936673010954
ebi-a-GCST006677	Acute insulin response (insulin secretion adjusted)	10	5e-06	0.971362893141256	0.919356684661191	1.02631099105944	0.3007009632	-0.02905514916	0.02807446948	0.8195540198	-0.010587822	0.04641366711	0.4480315101	-0.0484976311	0.06079110694	0.9323241525	-0.0057057721	0.06533843091	0.742624386793054	0.707970033788702	0.967848755674674	not_robust	23.2863479121176	NO PLEIOTROPIC SNPS FOR REMOVAL	NA	0.670030645383537
ebi-a-GCST006678	Acute insulin response (insulin secretion and BMI adjusted)	16	5e-06	1.005846208731	0.969862464828101	1.0431650180398	0.7538103437	0.005829185966	0.01858683283	0.7538773427	0.01184486256	0.03777893111	0.7356008441	-0.01896171632	0.055043517	0.7859954367	0.0139963229	0.05063367618	0.96367940027595	0.610537228074399	0.964598219561704	not_robust	22.7961426248182	NO PLEIOTROPIC SNPS FOR REMOVAL	NA	0.928638982637945
prot-a-14	Acyl-CoA-binding domain-containing protein 6	7	5e-06	0.997880046522188	0.934871875385297	1.06513482057285	0.9491507874	-0.00212220376	0.0332773403	0.5228021545	-0.02476056562	0.0387469923	0.4096030923	-0.06499994892	0.07226063375	0.5826573363	-0.02476177528	0.04265017179	0.324955818359345	0.371592843237671	0.968625113335272	not_robust	45.7105312123123	NO PLEIOTROPIC SNPS FOR REMOVAL	THERE WERE 1 OUTLITER SNPs IN RADIAL ANALYSIS	0.98602278248064
prot-a-15	Acyl-CoA-binding domain-containing protein 7	10	5e-06	0.941630613027858	0.890470446523602	0.995730082736348	0.03484681871	-0.06014221185	0.0285016084	0.1272839577	-0.06731501542	0.04414387864	0.7545735993	0.03761002057	0.1162411733	0.3175865187	-0.06419429463	0.06067007446	0.715700629466599	0.404538065943633	0.962080457199825	not_robust	26.3229986534863	NO PLEIOTROPIC SNPS FOR REMOVAL	THERE WERE 3 OUTLITER SNPs IN RADIAL ANALYSIS	0.272976287492998
prot-a-24	Acylphosphatase-2	13	5e-06	0.991155581961144	0.938820367980586	1.04640825993781	0.7482275471	-0.008883762059	0.02767722317	0.6799943385	-0.01360500551	0.032984162	0.8371240703	0.01074459468	0.05104260485	0.6962227962	-0.0133372766	0.03334755075	0.284327223132403	0.651357392034513	0.972071834419721	not_robust	39.0079784272185	NO PLEIOTROPIC SNPS FOR REMOVAL	THERE WERE 1 OUTLITER SNPs IN RADIAL ANALYSIS	0.927080605293691
prot-c-3795_6_2	ADAM 9	17	5e-05	0.984339807988067	0.958493096072892	1.01088350198852	0.2449697381	-0.01578410822	0.01357592405	0.3171747244	-0.02361967175	0.02361304551	0.251944873	-0.06142702705	0.0515515854	0.5273965897	-0.02619238123	0.04054147742	0.853912590788177	0.363275700666043	0.950393696887671	not_robust	NA	NO PLEIOTROPIC SNPS FOR REMOVAL	THERE WERE 2 OUTLITER SNPs IN RADIAL ANALYSIS	0.624975711459926
prot-c-4420_7_2	ADAM12	23	5e-05	0.973336465699107	0.944079841022928	1.00349974048076	0.08262898217	-0.02702545421	0.01557096166	0.5393973676	-0.01257173458	0.02048432759	0.4465301254	0.03831074002	0.04938371967	0.7216167426	0.01532381779	0.04246003096	0.267965917103385	0.178783484465669	0.947605652753491	not_robust	NA	NO PLEIOTROPIC SNPS FOR REMOVAL	THERE WERE 1 OUTLITER SNPs IN RADIAL ANALYSIS	0.393881054915461
prot-c-2809_25_2	ADAMTS-4	11	5e-05	0.965513590971216	0.928963515460102	1.0035017294392	0.07467427216	-0.0350951006	0.01968913942	0.4254352385	-0.0232669663	0.02919218629	0.2690096726	-0.07831261779	0.06647995092	0.7253631596	-0.01780969647	0.04928797694	0.576234674677957	0.509827499896274	0.941062237047389	not_robust	NA	NO PLEIOTROPIC SNPS FOR REMOVAL	THERE WERE 1 OUTLITER SNPs IN RADIAL ANALYSIS	0.379738325057853
prot-c-3168_8_2	ADAMTS-5	19	5e-05	0.991170537427734	0.969620503819878	1.01319952537563	0.4290777724	-0.008868673254	0.01121522651	0.6921144822	-0.00630875924	0.01593172578	0.7328878298	0.006799064725	0.01959675887	0.658433139	-0.007327529995	0.01630133193	0.626455883768228	0.32415313298786	0.979555489072333	not_robust	NA	NO PLEIOTROPIC SNPS FOR REMOVAL	THERE WERE 1 OUTLITER SNPs IN RADIAL ANALYSIS	0.776377546182812
prot-a-38	ADAMTS-like protein 1	11	5e-06	0.986709296129532	0.906650633146372	1.07383726374265	0.7566259051	-0.01337981573	0.04317259021	0.6227967575	-0.0252443932	0.05132116481	0.6610053246	-0.05284439729	0.116555314	0.7264459852	-0.02740606862	0.0761606139	0.142588152103965	0.721887107679122	0.958971900211345	not_robust	22.5291995490319	NO PLEIOTROPIC SNPS FOR REMOVAL	THERE WERE 1 OUTLITER SNPs IN RADIAL ANALYSIS	0.929827978342491
prot-a-664	Adapter molecule crk	11	5e-06	0.978774236710147	0.919761719083479	1.0415730363318	0.4989142751	-0.02145426906	0.03172774205	0.3830005964	-0.04457857071	0.05109989089	0.1156806325	0.1609698278	0.09246157378	0.3454708702	-0.07269048628	0.07341635827	0.679931304568114	0.0600843507808315	0.954981734772903	not_robust	23.0880977604479	NO PLEIOTROPIC SNPS FOR REMOVAL	NA	0.812662890940108
ukb-b-1004	Added milk to espresso	8	5e-07	0.228203643790643	0.042143218867373	1.23571251648374	0.08645210959	-1.477516874	0.8618186808	0.8336107612	-0.3344117465	1.591884131	0.6751395945	1.047889279	2.379951267	0.9983988712	-0.005040405683	2.423929271	0.873841627862897	0.253386041597227	0.903574324728482	not_robust	29.1247095605089	NO PLEIOTROPIC SNPS FOR REMOVAL	NA	0.403218541502973
ukb-b-5332	Added milk to filtered coffee	15	5e-06	1.31727412649458	0.923670392640633	1.87860424904532	0.1281146536	0.2755645457	0.1811043544	0.3027772417	0.2938917013	0.28519442	0.8226756183	0.09578416521	0.4188566803	0.5008722285	0.2721393021	0.3938424299	0.729124038250325	0.628295092828592	0.959617312196519	not_robust	22.9766103631095	NO PLEIOTROPIC SNPS FOR REMOVAL	THERE WERE 1 OUTLITER SNPs IN RADIAL ANALYSIS	0.481276743033903
ukb-b-4051	Added milk to instant coffee	14	5e-06	1.02461626161205	0.777369841243799	1.35050065986622	0.8629690839	0.02431816358	0.1408965404	0.8186431591	-0.0473003228	0.2062899629	0.6134840917	-0.2021965098	0.389906048	0.776786913	-0.1217004988	0.4204254643	0.506109183346894	0.54311806866001	0.958349931307254	not_robust	22.8217568621719	NO PLEIOTROPIC SNPS FOR REMOVAL	THERE WERE 1 OUTLITER SNPs IN RADIAL ANALYSIS	0.96661341162089
ukb-b-11491	Added milk to rooibos tea	16	5e-06	4.110742668012	1.88888358971644	8.94613377691064	0.0003666204969	1.41360371	0.3967437493	0.07935534884	1.168717302	0.6661488025	0.0184426808	2.388573531	0.8959309442	0.2681271936	1.345469733	1.169917848	0.820310854985942	0.21609820134386	0.960280655558378	all_significant	24.0791158398388	NO PLEIOTROPIC SNPS FOR REMOVAL	THERE WERE 1 OUTLITER SNPs IN RADIAL ANALYSIS	0.0193567608800426
ukb-b-5209	Added milk to standard tea	14	5e-06	1.05566243595767	0.828926097125096	1.34441801574007	0.6605920491	0.05416847126	0.123363646	0.7311112799	0.06756054895	0.196598311	0.4128404498	-0.4030364751	0.4750771548	0.8940780026	0.04554321403	0.3354280796	0.775056517924839	0.330983769844568	0.958527073603606	not_robust	22.9319643152788	NO PLEIOTROPIC SNPS FOR REMOVAL	THERE WERE 3 OUTLITER SNPs IN RADIAL ANALYSIS	0.889814635215977
prot-a-2755	Adenosine 3'-phospho 5'-phosphosulfate transporter 2	15	5e-06	0.936834709193242	0.893279056972668	0.982514104073571	0.007225743023	-0.06524841658	0.02428971252	0.06042107948	-0.07141334642	0.03803218322	0.6742003073	-0.03051030716	0.07094549562	0.126493003	-0.112257959	0.0690894011	0.743160836126226	0.602189539584335	0.949711004274283	all_significant	23.5945049893615	NO PLEIOTROPIC SNPS FOR REMOVAL	THERE WERE 1 OUTLITER SNPs IN RADIAL ANALYSIS	0.126136022693481
prot-a-506	Adenosine deaminase CECR1	10	5e-06	1.00961753359459	0.984479041965945	1.03539793199263	0.4568550042	0.009571579527	0.01286441258	0.4243838596	0.01326866306	0.01660993709	0.1660020388	0.03385244474	0.02221219702	0.3224984805	0.016612108	0.01586971785	0.6568597410013	0.181071538687051	0.989828008604166	not_robust	194.321829673452	NO PLEIOTROPIC SNPS FOR REMOVAL	THERE WERE 2 OUTLITER SNPs IN RADIAL ANALYSIS	0.792538476090736
ebi-a-GCST90000438	Adenosine Deaminase levels	8	5e-06	0.990987591381984	0.961139286129104	1.02176283962776	0.5617724122	-0.00905326604	0.01560340599	0.3398266124	-0.01861557763	0.01950280101	0.405420879	0.0254205187	0.02841329025	0.4767152251	-0.01710872674	0.02275873356	0.314944521637204	0.207049926769071	0.967351740615941	not_robust	NA	NO PLEIOTROPIC SNPS FOR REMOVAL	THERE WERE 1 OUTLITER SNPs IN RADIAL ANALYSIS	0.845717989729606
prot-a-66	Adenylate kinase isoenzyme 1	7	5e-06	0.943468527346492	0.880029795870565	1.01148036835821	0.1013012988	-0.05819227207	0.0355138985	0.2124490171	-0.06797575911	0.05451757701	0.4824800914	0.08997488864	0.1186582935	0.3885738244	-0.06673743028	0.0718117932	0.625322456785401	0.239995584590583	0.961202514849191	not_robust	23.6773172256251	NO PLEIOTROPIC SNPS FOR REMOVAL	NA	0.431009343990321
prot-a-52	Adenylosuccinate synthetase isozyme 1	15	5e-06	0.975527336914164	0.925287675598395	1.02849482400313	0.3583689943	-0.02477709582	0.02697627212	0.5502556394	-0.02668546467	0.04467105397	0.4459036224	0.05635698456	0.07169216652	0.8403731283	0.01491068657	0.07266585053	0.746248549074258	0.22961339795041	0.939114931143872	not_robust	22.1784955096339	NO PLEIOTROPIC SNPS FOR REMOVAL	NA	0.724202801947261
prot-a-51	Adenylosuccinate synthetase isozyme 2	15	5e-06	0.993826288300875	0.959485506045755	1.02939615564218	0.729966522	-0.006192847859	0.01794143955	0.5137136085	-0.02154864453	0.03299611111	0.416415805	-0.04319403598	0.0514583726	0.4625469551	-0.02410032491	0.03190532508	0.914750832488219	0.428004727423766	0.974088906565542	not_robust	41.8943865212629	NO PLEIOTROPIC SNPS FOR REMOVAL	NA	0.917424868454578
prot-a-1926	Adenylyltransferase and sulfurtransferase MOCS3	13	5e-06	0.980284281458172	0.92420167881207	1.03977010051436	0.5076570488	-0.01991266626	0.03005729479	0.06355675031	-0.07879568794	0.04247112889	0.7971728838	0.02019049345	0.07667730837	0.1660867277	-0.1031628058	0.06996342203	0.519174888158658	0.578384347901167	0.951744314183785	not_robust	22.9719032862215	NO PLEIOTROPIC SNPS FOR REMOVAL	THERE WERE 1 OUTLITER SNPs IN RADIAL ANALYSIS	0.817870980566989
ieu-a-1183	ADHD	9	5e-08	0.939817673151693	0.871529887891054	1.01345607424386	0.1068074153	-0.06206938726	0.03848761866	0.2598834084	-0.08372055561	0.0743081804	0.211447949	-0.3304348286	0.2402707914	0.3371023291	-0.1062675775	0.1040745687	0.89757393893021	0.287531878240997	0.9734990681132	not_robust	NA	NO PLEIOTROPIC SNPS FOR REMOVAL	THERE WERE 2 OUTLITER SNPs IN RADIAL ANALYSIS	0.44101420796094
prot-a-44	Adhesion G protein-coupled receptor F5	11	5e-06	1.00886355112115	0.981736214249341	1.03674047061512	0.5257217021	0.008824500434	0.013906698	0.5809911202	-0.01060109852	0.01920706057	0.5354556472	0.01288654726	0.02000089987	0.5151501293	0.009802017888	0.0145275634	0.372119872175221	0.773310610091762	0.994584336874903	not_robust	168.804044878144	NO PLEIOTROPIC SNPS FOR REMOVAL	THERE WERE 3 OUTLITER SNPs IN RADIAL ANALYSIS	0.827530496283825
prot-a-43	Adhesion G-protein coupled receptor F1	6	5e-06	0.989955362265231	0.94599766668357	1.03595564110994	0.6630919746	-0.01009542549	0.02317334232	0.9399397679	-0.002034993544	0.02700880284	0.9560334737	-0.003076110595	0.05243603523	0.9903941536	0.0003221644176	0.02546196307	0.517387137002511	0.885195575042256	0.985888046651552	not_robust	85.4254795156568	NO PLEIOTROPIC SNPS FOR REMOVAL	THERE WERE 3 OUTLITER SNPs IN RADIAL ANALYSIS	0.891652615937684
prot-a-45	Adhesion G-protein coupled receptor G5	10	5e-06	1.03740503833834	0.974397482365759	1.10448685782401	0.2506779196	0.03672243962	0.0319685742	0.4128790724	0.04037514566	0.04930787912	0.972131344	0.00300018758	0.08323954216	0.8596580867	0.01541550509	0.08472629495	0.634540378202691	0.664756835835242	0.957943849533213	not_robust	23.4708463878062	NO PLEIOTROPIC SNPS FOR REMOVAL	THERE WERE 1 OUTLITER SNPs IN RADIAL ANALYSIS	0.629594504594541
ukb-d-M13_ADHCAPSULITIS	Adhesive capsulitis of shoulder	14	5e-06	3.21407325056702e-05	2.0340981835451e-08	0.0507854878568669	0.005904095578	-10.34538641	3.757776413	0.2670592014	-9.099166471	8.198478606	0.195437969	-24.44398803	17.82789317	0.7882693205	-3.381661367	12.33460395	0.976854553898857	0.416395319047983	0.95502661429318	all_significant	23.2946684463682	NO PLEIOTROPIC SNPS FOR REMOVAL	THERE WERE 1 OUTLITER SNPs IN RADIAL ANALYSIS	0.114319381712697
prot-a-124	Adipocyte plasma membrane-associated protein	17	5e-06	0.990836975915524	0.948649966050609	1.03490006638449	0.6783840145	-0.009205262811	0.02219904625	0.5807892576	-0.02059526806	0.03729457838	0.909289055	-0.006955448923	0.06002569978	0.6076725388	-0.02742155478	0.05236221206	0.865243695005673	0.966745864921114	0.962572381397767	not_robust	25.997169024271	NO PLEIOTROPIC SNPS FOR REMOVAL	THERE WERE 2 OUTLITER SNPs IN RADIAL ANALYSIS	0.897506355960903
prot-c-3554_24_1	Adiponectin	19	5e-05	1.0212085620438	0.985633751045627	1.0580673866791	0.246006104	0.02098679065	0.01809042514	0.2692535706	0.02914604668	0.02638169049	0.51057352	-0.0386184606	0.05746236513	0.2600984708	0.06450833097	0.05547708379	0.451949689343611	0.289779246912479	0.939101717908693	not_robust	NA	NO PLEIOTROPIC SNPS FOR REMOVAL	THERE WERE 2 OUTLITER SNPs IN RADIAL ANALYSIS	0.625535628143556
ukb-b-13183	Adopted as a child	9	5e-06	0.234200384875005	0.00220164992411573	24.9130525588123	0.542111436	-1.451578184	2.381107168	0.7294228531	-1.782627286	5.153690277	0.4053867731	-21.7529203	24.57175535	0.7455470533	-2.507415724	7.463568066	0.938516977027033	0.430239200216195	0.943583272347055	not_robust	22.6604617107898	NO PLEIOTROPIC SNPS FOR REMOVAL	THERE WERE 1 OUTLITER SNPs IN RADIAL ANALYSIS	0.834545260140952
ukb-d-3942	Adopted mother still alive	92	5e-05	0.962808109871032	0.894904201087957	1.03586445935381	0.3097687424	-0.03790114989	0.03731502777	0.9198590899	-0.006027084616	0.05990469687	0.9890430428	0.001348193684	0.09789987942	0.3485110898	0.1588806322	0.1686013504	0.81489033204766	0.661385293694593	0.946752699398062	not_robust	18.5307438760373	NO PLEIOTROPIC SNPS FOR REMOVAL	THERE WERE 3 OUTLITER SNPs IN RADIAL ANALYSIS	0.679914945267787
prot-a-49	ADP-dependent glucokinase	9	5e-06	1.03242134716184	0.958625853245164	1.11189765482246	0.3990814742	0.03190686587	0.03783739219	0.3428096043	0.04865281358	0.05128753243	0.1847216108	-0.1160870015	0.07890905035	0.4040638081	0.07180178062	0.08151042957	0.439065889658251	0.0696832472557332	0.960119330119289	not_robust	22.7718263638309	NO PLEIOTROPIC SNPS FOR REMOVAL	NA	0.754970816165734
prot-a-2129	ADP-ribose pyrophosphatase, mitochondrial	14	5e-06	1.00580977667338	0.959619972235262	1.05422285500716	0.8091498294	0.005792965004	0.02398515314	0.8977483728	0.004060611448	0.03159855851	0.9634728137	-0.001885095436	0.04031329938	0.9257938218	0.003141496964	0.03308191775	0.356449804943137	0.812714236425554	0.976588637702469	not_robust	44.0124020266636	NO PLEIOTROPIC SNPS FOR REMOVAL	THERE WERE 1 OUTLITER SNPs IN RADIAL ANALYSIS	0.949411285494085
prot-a-443	ADP-ribosyl cyclase/cyclic ADP-ribose hydrolase 1	13	5e-06	1.02655530066296	0.962357594300154	1.09503555805113	0.4263452167	0.02620882905	0.03294796265	0.3089290317	0.04678777305	0.04598434292	0.9145505067	0.01016432582	0.0925766717	0.4431022473	0.05754451343	0.07255375399	0.374271748956721	0.855340006397404	0.950591597201733	not_robust	22.7223325064189	NO PLEIOTROPIC SNPS FOR REMOVAL	NA	0.774313436796128
prot-a-444	ADP-ribosyl cyclase/cyclic ADP-ribose hydrolase 1	13	5e-06	1.03627193434481	0.989933612269667	1.08477933126106	0.1268787351	0.03562959428	0.02334030138	0.2286626666	0.04664375348	0.03874674384	0.2909071576	0.08109215088	0.07309306284	0.2930534028	0.06572703989	0.05977050321	0.782643786095247	0.513267114917108	0.961750034849119	not_robust	26.869323103968	NO PLEIOTROPIC SNPS FOR REMOVAL	THERE WERE 1 OUTLITER SNPs IN RADIAL ANALYSIS	0.478494277336534
prot-a-276	ADP-ribosyl cyclase/cyclic ADP-ribose hydrolase 2	16	5e-06	1.01008895548627	0.981048987592693	1.03998853359903	0.5000101537	0.01003840171	0.01488330918	0.9432541402	0.001559339539	0.02190685122	0.7885502449	-0.006407330686	0.02343716802	0.9353316273	-0.001770672224	0.02145991955	0.754004828811241	0.312806988349972	0.992402338097271	not_robust	130.518735153207	NO PLEIOTROPIC SNPS FOR REMOVAL	NA	0.813590115367026
prot-a-142	ADP-ribosylation factor 3	11	5e-06	0.997747844070932	0.939955025620608	1.05909403451608	0.940960633	-0.002254695846	0.03044313985	0.9675144666	0.001820639671	0.0447047861	0.9665749291	0.003629600942	0.08424382438	0.3507749345	0.0772768747	0.07895247857	0.616236699461488	0.940895976364095	0.954273566807912	not_robust	22.7126158064322	NO PLEIOTROPIC SNPS FOR REMOVAL	THERE WERE 2 OUTLITER SNPs IN RADIAL ANALYSIS	0.98602278248064
prot-a-143	ADP-ribosylation factor 6	86	5e-05	0.983345720702922	0.961012114920055	1.00619835214584	0.1519089899	-0.01679452107	0.01172129717	0.4621800173	-0.01794253913	0.02440292301	0.3762418683	-0.02426981773	0.02728289678	0.4188071335	-0.02341186925	0.02881663186	0.908940429412382	0.755614390358677	0.952422843692491	not_robust	21.3205679833461	NO PLEIOTROPIC SNPS FOR REMOVAL	THERE WERE 6 OUTLITER SNPs IN RADIAL ANALYSIS	0.51717570839105
prot-a-144	ADP-ribosylation factor GTPase-activating protein 2	19	5e-06	0.959172664896154	0.927973962897191	0.991420274564231	0.01348342973	-0.04168417349	0.01687113792	0.3533996567	-0.02584251811	0.02784708331	0.4009228838	-0.03142504683	0.0364748711	0.4145728982	-0.02309600513	0.02765441127	0.846605545401911	0.737109620094559	0.971508494484319	all_significant	42.9644593364744	NO PLEIOTROPIC SNPS FOR REMOVAL	NA	0.179444763156005
prot-a-1205	ADP-ribosylation factor-binding protein GGA1	11	5e-06	0.958147815438729	0.913524598306962	1.00495075658765	0.07891107262	-0.04275321705	0.02433253007	0.2759004739	-0.03707339444	0.03402556052	0.4157366822	-0.04387730136	0.05143354853	0.2890825508	-0.04142969819	0.03700629496	0.612741042414529	0.980094790768371	0.967271908605043	not_robust	43.5466951984543	NO PLEIOTROPIC SNPS FOR REMOVAL	THERE WERE 2 OUTLITER SNPs IN RADIAL ANALYSIS	0.385050355783915
prot-a-1206	ADP-ribosylation factor-binding protein GGA3	9	5e-06	0.970436419159173	0.933011708835856	1.00936229922079	0.1347629135	-0.03000939201	0.02006537579	0.361525678	-0.02928358564	0.03209294475	0.7121436677	-0.01984715588	0.05164112054	0.3501071936	-0.03329406283	0.0335520499	0.808083780564293	0.824711511929917	0.978004677034919	not_robust	52.1594989877689	NO PLEIOTROPIC SNPS FOR REMOVAL	THERE WERE 1 OUTLITER SNPs IN RADIAL ANALYSIS	0.488035708484633
prot-a-161	ADP-ribosylation factor-like protein 1	8	5e-06	1.02292800004473	0.957161357900303	1.09321347402797	0.5037375195	0.0226691033	0.03390428418	0.2686355262	0.05885758049	0.05320650422	0.2399682722	0.1812631948	0.138987067	0.495886644	0.06196358266	0.08627355101	0.65318767384493	0.278556010466814	0.959906611892265	not_robust	23.3161724274955	NO PLEIOTROPIC SNPS FOR REMOVAL	THERE WERE 3 OUTLITER SNPs IN RADIAL ANALYSIS	0.815637126031999
prot-a-160	ADP-ribosylation factor-like protein 11	7	5e-06	0.984937225639767	0.913283860878052	1.06221228689871	0.6936947628	-0.01517737016	0.03853630944	0.7060116977	0.02110103804	0.05593859532	0.591387817	-0.0621612724	0.1084652236	0.6413169057	0.03777265289	0.07703588573	0.534424819091929	0.658380245144185	0.961221478963614	not_robust	25.6582391859581	NO PLEIOTROPIC SNPS FOR REMOVAL	THERE WERE 1 OUTLITER SNPs IN RADIAL ANALYSIS	0.904030051008039
prot-a-162	ADP-ribosylation factor-like protein 3	6	5e-07	0.976019249555469	0.940425069754922	1.0129606346533	0.2003313344	-0.02427296986	0.01895425215	0.4185020188	-0.02187960008	0.02704447819	0.8960115003	-0.006271391656	0.04504969029	0.5298395301	-0.01955950047	0.02899288681	0.706633521097698	0.658004411635307	0.964975223155703	not_robust	88.6411166316868	NO PLEIOTROPIC SNPS FOR REMOVAL	NA	0.574563801858771
met-a-601	ADpSGEGDFXAEGGGVR*	34	5e-05	1.13351359940386	1.00973367223855	1.27246730039715	0.03365459173	0.1253221886	0.05899774662	0.1345453693	0.1671278021	0.1116854132	0.232033659	0.1840570309	0.1510826529	0.2703855116	0.1562227079	0.1393619046	0.923899405974019	0.661328164959356	0.942509424178803	not_robust	18.5638979913159	NO PLEIOTROPIC SNPS FOR REMOVAL	THERE WERE 2 OUTLITER SNPs IN RADIAL ANALYSIS	0.269604795494067
met-a-537	Adrenate (22:4n6)	30	5e-05	0.799529945933416	0.631237520445891	1.0126903324643	0.06353622986	-0.2237312916	0.1205825391	0.2490064317	-0.2196036961	0.1905015335	0.7354132427	-0.1235137139	0.3618740497	0.5415603733	-0.171659789	0.2778784348	0.78139843557329	0.767340156634158	0.952861016507503	not_robust	21.1466386868562	NO PLEIOTROPIC SNPS FOR REMOVAL	THERE WERE 2 OUTLITER SNPs IN RADIAL ANALYSIS	0.351465907678225
prot-b-33	adrenomedullin	47	5e-05	0.993994321302359	0.981346556050527	1.00680509315454	0.3565430157	-0.006023785317	0.006533585887	0.09975911911	-0.01744605779	0.01059891793	0.1111878241	-0.01374936973	0.008462143866	0.0645055942	-0.01787105256	0.009434972289	0.757864418587765	0.100802128343462	0.948463226289606	not_robust	19.1726483521491	REMOVED 2 PLEIOTROPIC SNP	NA	0.723051929912034
prot-a-48	Adrenomedullin	14	5e-06	0.993534015538019	0.942991526112648	1.04678548289858	0.8076017576	-0.006486979491	0.02663826683	0.6162639657	-0.01962834115	0.03916642205	0.3220507979	0.08628810159	0.08354533593	0.1923890503	0.0804740495	0.05852974586	0.354200550478754	0.264789515099868	0.966293578918398	not_robust	34.5493696725754	NO PLEIOTROPIC SNPS FOR REMOVAL	NA	0.949045678484091
met-a-539	ADSGEGDFXAEGGGVR*	35	5e-05	1.07018807832572	0.93483645246832	1.2251367819114	0.3254762181	0.06783440716	0.06898882107	0.8459870464	-0.02580708409	0.1328610401	0.9830687912	0.003718110702	0.1738804311	0.5347672866	-0.08271958459	0.1319031969	0.941484019577353	0.674706647230974	0.947955584108288	not_robust	20.0351746809197	NO PLEIOTROPIC SNPS FOR REMOVAL	THERE WERE 5 OUTLITER SNPs IN RADIAL ANALYSIS	0.697129509927333
ukb-d-STILL_ADULT	Adult-onset Still disease	13	5e-06	0.0130615879011034	3.28083330466054e-06	52.0005323817883	0.305017852	-4.338079577	4.229251803	0.8216789789	-1.558604429	6.915266366	0.6011540643	5.178587257	9.621912373	0.6303111908	5.127885735	10.38299043	0.709701041800294	0.27465927338758	0.976704450950882	not_robust	42.2083879709937	NO PLEIOTROPIC SNPS FOR REMOVAL	THERE WERE 3 OUTLITER SNPs IN RADIAL ANALYSIS	0.675471575985331
prot-a-54	Advanced glycosylation end product-specific receptor, soluble	6	5e-07	0.977683475827418	0.93495763616941	1.02236180755978	0.3221967323	-0.02256930568	0.02279834385	0.5364458757	-0.02238309222	0.03620708861	0.1436558671	-0.1318150794	0.07261251586	0.2433847865	-0.06131882476	0.04637976721	0.696984503430537	0.175372452231771	0.986162513716287	not_robust	66.4273608609843	NO PLEIOTROPIC SNPS FOR REMOVAL	THERE WERE 1 OUTLITER SNPs IN RADIAL ANALYSIS	0.694105870118751
prot-b-52	advanced glycosylation end-product specific receptor	6	5e-06	0.975213067134567	0.936162440960505	1.01589263219558	0.2286765891	-0.02509930146	0.02085049391	0.4968007592	-0.02617203174	0.03851478207	0.9668310436	0.002461317458	0.05563140577	0.5549798565	-0.02906182422	0.04596302604	0.840185214093744	0.574857865038431	0.928869830670957	not_robust	22.5247468728101	NO PLEIOTROPIC SNPS FOR REMOVAL	NA	0.608743758372812
prot-c-4763_31_3	Afamin	13	5e-05	1.00007536629201	0.96800174673642	1.03321170817726	0.9963843938	7.54e-05	0.01663099524	0.9781184918	-0.0006986484759	0.02547223635	0.1452785371	-0.06751681541	0.04307093228	0.7047673538	-0.01633297839	0.04208872421	0.666253939077532	0.109088316285157	0.949669678239144	not_robust	NA	NO PLEIOTROPIC SNPS FOR REMOVAL	THERE WERE 2 OUTLITER SNPs IN RADIAL ANALYSIS	0.999383993864383
prot-c-4188_1_2	Aflatoxin B1 aldehyde reductase	18	5e-05	0.985555611872558	0.957662327144462	1.01426132840555	0.3205722324	-0.01454972387	0.01464812049	0.2852495043	-0.02454894919	0.02297298012	0.7695529036	0.02089041312	0.0701067238	0.4649220674	-0.02710255484	0.03625308939	0.683279678593072	0.610377177919962	0.948884634219449	not_robust	NA	NO PLEIOTROPIC SNPS FOR REMOVAL	THERE WERE 2 OUTLITER SNPs IN RADIAL ANALYSIS	0.692923693388993
ukb-b-3825	Age angina diagnosed	47	5e-05	0.968540175486587	0.902161114067805	1.03980326452098	0.3775270019	-0.03196531482	0.03622287824	0.3838813214	-0.04970026612	0.05707641568	0.5105312889	0.08408052424	0.1267636494	0.5882663428	-0.07059080555	0.1294826278	0.786475968012219	0.340158413114003	0.94627748183844	not_robust	18.2867569985843	NO PLEIOTROPIC SNPS FOR REMOVAL	NA	0.738290487577859
ukb-b-4575	Age asthma diagnosed	15	5e-08	0.90007987359462	0.785656491306557	1.03116793129632	0.1291265092	-0.1052717712	0.06936930861	0.09932484746	-0.161440578	0.09795345575	0.06523419799	-0.2924522538	0.1452406655	0.0665759395	-0.2232493127	0.1122265023	0.399115656868153	0.168925055369933	0.986170997934181	not_robust	70.3108973191326	REMOVED 1 PLEIOTROPIC SNP	THERE WERE 4 OUTLITER SNPs IN RADIAL ANALYSIS	0.482622081023843
ukb-b-18436	Age asthma diagnosed by doctor	10	5e-06	0.903319217685603	0.795300901844604	1.02600865552592	0.1176195714	-0.1016792801	0.06497727703	0.2878219626	-0.1020150391	0.09597695834	0.2068895428	-0.3399785865	0.2475488845	0.5700811286	-0.08553874877	0.1451249552	0.586850302847684	0.34424338927221	0.967675434277587	not_robust	28.9073754677285	NO PLEIOTROPIC SNPS FOR REMOVAL	THERE WERE 2 OUTLITER SNPs IN RADIAL ANALYSIS	0.462343490181774
ukb-b-14905	Age at bilateral oophorectomy (both ovaries removed)	8	5e-06	0.721658526938463	0.616099565749262	0.845303354287613	5.28e-05	-0.3262032063	0.0806854538	0.02433534654	-0.3067491867	0.1362244069	0.1675098279	-0.4093140742	0.2607396821	0.1612767947	-0.3178779698	0.2029572745	0.756744279170343	0.739924250892295	0.959622722380889	all_significant	23.0043006521746	NO PLEIOTROPIC SNPS FOR REMOVAL	THERE WERE 1 OUTLITER SNPs IN RADIAL ANALYSIS	0.00625673414634146
ukb-b-6092	Age at cancer diagnosis	10	5e-06	0.688375447733663	0.474301358446727	0.999071051776767	0.04942693891	-0.373420881	0.1900466842	0.3466518109	-0.2684759752	0.2852778349	0.5544076061	-0.2980028454	0.4830157994	0.8217448914	-0.1060944037	0.4573495321	0.476030300493887	0.867898748714278	0.911357352837642	not_robust	22.778759357342	NO PLEIOTROPIC SNPS FOR REMOVAL	THERE WERE 3 OUTLITER SNPs IN RADIAL ANALYSIS	0.317317663620213
ukb-b-3018	Age at death	12	5e-06	1.08578245283626	0.973750818703809	1.21070351083907	0.138538664	0.08230088177	0.05556159326	0.3874352374	0.07711850159	0.08922882321	0.1848660235	0.3998918242	0.2808036644	0.6302570573	0.07381461486	0.1490844479	0.700179347095795	0.27216199465425	0.959357304886023	not_robust	22.7622402856805	NO PLEIOTROPIC SNPS FOR REMOVAL	THERE WERE 1 OUTLITER SNPs IN RADIAL ANALYSIS	0.497201570551037
ieu-b-4820	Age at first birth	7	5e-06	0.993409702483964	0.946329234628427	1.04283245289021	0.789529716	-0.006612109411	0.02477175149	0.8642769262	-0.006528013201	0.03819061512	0.9785921923	0.002983918794	0.1058058263	0.9060530055	-0.006595083239	0.05357793676	0.656541527690675	0.928368335965725	0.962753811247733	not_robust	NA	NO PLEIOTROPIC SNPS FOR REMOVAL	NA	0.94264348508569
ukb-d-20433_irnt	Age at first episode of depression	14	5e-06	0.92772228466922	0.757898451550559	1.13559888625061	0.4670510337	-0.07502285319	0.103154601	0.9086485732	-0.02131635386	0.1857742406	0.8013907866	0.08476594622	0.3295877586	0.927342767	0.02782531441	0.2992846234	0.873817505000314	0.604441544999208	0.956696237891543	not_robust	23.1776727224073	NO PLEIOTROPIC SNPS FOR REMOVAL	THERE WERE 1 OUTLITER SNPs IN RADIAL ANALYSIS	0.796724415185275
ukb-b-12405	Age at first live birth	26	5e-08	1.11417382630382	0.914255144673945	1.35780840004266	0.2839371845	0.1081131673	0.1008973276	0.8799687927	-0.02656404816	0.1759106245	0.8162201224	0.1731674153	0.7369557439	0.7939125491	-0.08117150602	0.3074197515	0.937788894711903	0.929292037700716	0.974595559664271	not_robust	39.1712610728033	REMOVED 1 PLEIOTROPIC SNP	THERE WERE 5 OUTLITER SNPs IN RADIAL ANALYSIS	0.657879785576437
ukb-b-4643	Age at hysterectomy	18	5e-06	1.01938972149912	0.854735728365379	1.21576221727077	0.8308111108	0.01920413598	0.08988116502	0.9811592023	-0.003271768704	0.1385424943	0.5798147909	0.1533143872	0.2712839028	0.9921709351	-0.002504551521	0.2515182634	0.655455270242553	0.603026266225524	0.957240358337896	not_robust	25.1408237856951	NO PLEIOTROPIC SNPS FOR REMOVAL	NA	0.954719686815237
ukb-d-20434_irnt	Age at last episode of depression	10	5e-06	1.54280396304625	1.23264395419217	1.93100697106905	0.0001527388047	0.4336015161	0.1145102538	0.1625362745	0.3317651329	0.2375533548	0.09692613335	0.8595098988	0.4572197415	0.441439303	0.2880932548	0.3577767672	0.920671299798743	0.342851184578011	0.958419659872799	all_significant	23.1135883460648	NO PLEIOTROPIC SNPS FOR REMOVAL	THERE WERE 1 OUTLITER SNPs IN RADIAL ANALYSIS	0.0109041917406574
ukb-b-8727	Age at last live birth	6	5e-08	0.879541344902047	0.593081240921991	1.30436257971925	0.5232109232	-0.1283547064	0.2010557057	0.6602357382	-0.1433256219	0.3260455565	0.2434801149	-1.360990835	0.9957757258	0.6843917191	-0.2028306039	0.4705640939	0.727304063896111	0.268109822340514	0.978469326046974	not_robust	40.3228516571846	NO PLEIOTROPIC SNPS FOR REMOVAL	NA	0.826765747495749
ieu-a-1095	Age at menarche	50	5e-08	0.944281589663886	0.871667120055087	1.02294522767109	0.1602262288	-0.05733086318	0.04082490195	0.2140402666	-0.08228819967	0.06622621087	0.104109014	-0.2704582711	0.1632538704	0.5999376079	-0.06801633153	0.1288383452	0.760712635567744	0.181358806940729	0.987465353380965	not_robust	97.8753847113415	REMOVED 1 PLEIOTROPIC SNP	THERE WERE 3 OUTLITER SNPs IN RADIAL ANALYSIS	0.52802987332806
ieu-a-1004	Age at menopause	36	5e-08	1.0232701811278	1.00177541907628	1.04522614914111	0.03368959462	0.02300355877	0.01083148668	0.3944158202	0.0150448533	0.01766581348	0.3010760318	0.02926859334	0.02787201237	0.5473816207	0.01444978702	0.02378212944	0.825129246413271	0.803740808605525	0.987637075505617	not_robust	81.6668194468919	NO PLEIOTROPIC SNPS FOR REMOVAL	THERE WERE 2 OUTLITER SNPs IN RADIAL ANALYSIS	0.269604795494067
ukb-b-17422	Age at menopause (last menstrual period)	79	5e-08	1.09175776907403	1.01700839694216	1.17200116529744	0.01526288478	0.08778902952	0.03618553873	0.05427618201	0.1282445568	0.06663349982	0.1272268852	0.1267584471	0.08221563243	0.1272174377	0.1056833218	0.06855415568	0.973368233192728	0.58038077847837	0.989130532445368	all_significant	98.4467920586245	NO PLEIOTROPIC SNPS FOR REMOVAL	THERE WERE 14 OUTLITER SNPs IN RADIAL ANALYSIS	0.189306794280308
ukb-d-age	Age at recruitment	6	5e-06	0.988323914814596	0.907105367271798	1.0768144427722	0.7883557508	-0.01174478596	0.0437509584	0.8815832128	0.01196776009	0.08034075022	0.4790253939	-0.215656589	0.2765224872	0.6091710508	0.06441473802	0.1181917038	0.804847257557662	0.49052332179958	0.961661575959263	not_robust	22.6686664496737	NO PLEIOTROPIC SNPS FOR REMOVAL	THERE WERE 1 OUTLITER SNPs IN RADIAL ANALYSIS	0.942594016616551
ukb-d-4700_irnt	Age cataract diagnosed	15	5e-06	1.07065612349889	0.964877774384106	1.18803082133109	0.1983234679	0.06827166008	0.05307423694	0.4396856089	0.05866247165	0.07591643958	0.8963661243	0.01441969683	0.1085620123	0.4359546613	0.09926263706	0.1237686487	0.557950462925399	0.572619862255214	0.945747138030935	not_robust	23.3877888311337	NO PLEIOTROPIC SNPS FOR REMOVAL	THERE WERE 1 OUTLITER SNPs IN RADIAL ANALYSIS	0.57319812947945
ukb-b-6134	Age completed full time education	33	5e-08	0.941765791831001	0.664478741076276	1.33476475895451	0.7359712735	-0.05999866395	0.1779355764	0.5628338631	0.1541970682	0.2664830653	0.1130956332	-1.304940126	0.8002841064	0.3264267631	0.5795467848	0.5815133142	0.654080229952321	0.119519258866009	0.973638261304276	not_robust	37.3408762595761	NO PLEIOTROPIC SNPS FOR REMOVAL	THERE WERE 5 OUTLITER SNPs IN RADIAL ANALYSIS	0.920869521439653
ukb-b-6591	Age first had sexual intercourse	145	5e-08	1.2338688584265	1.07875605459648	1.41128511242904	0.002169538182	0.2101546463	0.0685439134	0.2453401555	0.132944643	0.11443557	0.5196388183	-0.2310489	0.3579389162	0.9035558458	0.03771752926	0.3107281545	0.985822302628264	0.20846388700129	0.978078856043981	all_significant	45.4290567606146	NO PLEIOTROPIC SNPS FOR REMOVAL	THERE WERE 19 OUTLITER SNPs IN RADIAL ANALYSIS	0.0632228402376807
ukb-b-7556	Age hay fever, rhinitis or eczema diagnosed	24	5e-08	0.963905446587336	0.823409976537099	1.12837315120734	0.6474048448	-0.03676207364	0.08037703052	0.7672493601	-0.0358167703	0.1210129229	0.341408761	-0.1780224196	0.183069982	0.7723184392	0.05918433197	0.202148825	0.533765465853794	0.396565917552418	0.980898828095498	not_robust	59.6009492208362	REMOVED 1 PLEIOTROPIC SNP	THERE WERE 4 OUTLITER SNPs IN RADIAL ANALYSIS	0.883345960449683
ukb-b-18290	Age hayfever or allergic rhinitis diagnosed by doctor	17	5e-06	1.06165222792788	0.92417228463809	1.21958369862348	0.3978191594	0.0598264002	0.07075671922	0.2294889209	0.121477563	0.1010900781	0.3976223058	-0.2878804626	0.3306191162	0.2787620087	0.2211037673	0.1972082694	0.65144875219295	0.296368130620626	0.963837268662714	not_robust	23.4689243705249	NO PLEIOTROPIC SNPS FOR REMOVAL	THERE WERE 5 OUTLITER SNPs IN RADIAL ANALYSIS	0.754288905858006
ukb-b-2729	Age heart attack diagnosed	8	5e-06	1.06151409393927	0.913664437160817	1.23328885945615	0.4353362547	0.05969627945	0.07652458723	0.7859048841	-0.02740232383	0.1008802707	0.2471542235	-0.3374825497	0.2632509502	0.7371641565	-0.05256140588	0.1504932408	0.40309625683608	0.166481112744151	0.951439350864404	not_robust	22.3096097731992	NO PLEIOTROPIC SNPS FOR REMOVAL	NA	0.78154189593508
ukb-b-1061	Age high blood pressure diagnosed	9	5e-08	0.9768134596122	0.66376994352949	1.43749283043149	0.9052673155	-0.02345957699	0.1971224914	0.9319490406	-0.021900383	0.2564660997	0.9048226566	-0.1057492648	0.8530133385	0.9146041385	-0.04399968135	0.3975756735	0.296456470145081	0.923492093202382	0.978825899306975	not_robust	39.1871397496479	REMOVED 1 PLEIOTROPIC SNP	NA	0.976797771973168
ukb-b-4564	Age last used hormone-replacement therapy (HRT)	30	5e-06	1.06198325216298	0.884105584484272	1.27564902616529	0.5202312186	0.0601381526	0.0935290493	0.8193505479	0.03093054583	0.1354343444	0.4554046014	-0.2066920931	0.2730603221	0.215967133	0.3362214459	0.2658024665	0.544599566786206	0.305468499798471	0.956788675985262	not_robust	24.9440048576787	NO PLEIOTROPIC SNPS FOR REMOVAL	THERE WERE 2 OUTLITER SNPs IN RADIAL ANALYSIS	0.824012136739869
ukb-b-16927	Age of primiparous women at birth of child	12	5e-06	0.897902462963197	0.764442097212409	1.05466304895472	0.1896056626	-0.1076938324	0.0820995732	0.7785060041	0.04143635826	0.1473206319	0.6891898375	0.1167196697	0.283453295	0.7835776426	0.06120590941	0.2174542863	0.856833270687631	0.411164695183794	0.945009451576811	not_robust	23.4234635110443	NO PLEIOTROPIC SNPS FOR REMOVAL	THERE WERE 1 OUTLITER SNPs IN RADIAL ANALYSIS	0.562817177278403
ieu-a-964	Age of smoking initiation	26	5e-05	0.947795208438454	0.708211966064638	1.26842781565894	0.7183678711	-0.05361682492	0.1486709276	0.4226349429	-0.1725975632	0.2152469681	0.9705360092	0.007951857807	0.213053897	0.5334525722	-0.1381065926	0.2186997222	0.578116156403254	0.677286671633485	0.947938521481087	not_robust	18.7211181443067	NO PLEIOTROPIC SNPS FOR REMOVAL	THERE WERE 4 OUTLITER SNPs IN RADIAL ANALYSIS	0.915199152237368
ieu-b-24	Age Of Smoking Initiation	13	5e-07	1.35694467790447	0.872061404093024	2.11143257831516	0.176013374	0.3052356121	0.2255770674	0.5690758802	0.182978475	0.3213457846	0.2712577271	-0.9717291125	0.8389016969	0.5065401363	-0.381616972	0.5573454164	0.560448545417366	0.140512372757551	0.964706326805159	not_robust	30.7920478909545	NO PLEIOTROPIC SNPS FOR REMOVAL	NA	0.545663572726211
ukb-b-4509	Age of stopping smoking	13	5e-06	0.922338032200486	0.716943425746885	1.18657541877482	0.5293521622	-0.08084349333	0.1285279859	0.6918979856	-0.06740738118	0.1701000989	0.02286073805	-0.7372627894	0.2789242443	0.4847975399	-0.1997661287	0.2771185316	0.311404942956439	0.0244511983255824	0.954728954493138	not_robust	23.6441443500377	NO PLEIOTROPIC SNPS FOR REMOVAL	NA	0.82959841036325
ukb-b-9487	Age started hormone-replacement therapy (HRT)	19	5e-08	1.23701905354665	1.05290230248714	1.45333155338612	0.009682380174	0.2127044963	0.08222145288	0.06024414561	0.2360121164	0.1256050009	0.1532518065	0.4145768737	0.2773131588	0.2331865974	0.2401892937	0.1946922449	0.764482043699012	0.448992211465703	0.978992449585672	all_significant	49.474506029052	NO PLEIOTROPIC SNPS FOR REMOVAL	NA	0.149681851585901
ukb-b-9433	Age started oral contraceptive pill	10	5e-07	1.00096185281531	0.563451408057202	1.77819172419167	0.9973836088	0.0009613905313	0.2931814143	0.6907291385	-0.1425238859	0.3582210365	0.8640856765	-0.1860290912	1.052405826	0.5880989007	-0.3698217593	0.6585156484	0.245084622361366	0.857116042420488	0.967110374104202	not_robust	29.1604030833272	NO PLEIOTROPIC SNPS FOR REMOVAL	THERE WERE 1 OUTLITER SNPs IN RADIAL ANALYSIS	0.999828289475171
ukb-b-19253	Age started smoking in current smokers	10	5e-06	0.86476895802711	0.675599004812816	1.10690712307146	0.2486752693	-0.1452929083	0.1259503361	0.09221726802	-0.2967552088	0.1762397077	0.09997770089	-0.5571845702	0.2996110087	0.305691566	-0.3007157441	0.2768916123	0.45542589543789	0.167310046488154	0.956284311201079	not_robust	22.9808348167126	NO PLEIOTROPIC SNPS FOR REMOVAL	THERE WERE 3 OUTLITER SNPs IN RADIAL ANALYSIS	0.627500770952364
ukb-b-2047	Age started smoking in former smokers	28	5e-06	0.68107603534503	0.532226982928804	0.871554018867466	0.002268180066	-0.3840813266	0.1258183135	0.02244994499	-0.4284226333	0.1876850573	0.8887802055	-0.04927301127	0.3488955573	0.114270468	-0.667762236	0.4091450095	0.655511397301728	0.307764060288339	0.958025582188574	all_significant	23.3910820312703	NO PLEIOTROPIC SNPS FOR REMOVAL	THERE WERE 4 OUTLITER SNPs IN RADIAL ANALYSIS	0.0649084542009026
ukb-b-5801	Age started wearing glasses or contact lenses	60	5e-08	0.624484623509607	0.51576310694577	0.756124351951641	1.4e-06	-0.4708285718	0.09759139907	0.03224464485	-0.3433594044	0.1603460707	0.07652400426	-0.5025822483	0.2786896787	0.1607628169	-0.3828452364	0.2695388644	0.83023292228378	0.902141190310959	0.982731017126191	all_significant	56.2063790094781	REMOVED 1 PLEIOTROPIC SNP	THERE WERE 9 OUTLITER SNPs IN RADIAL ANALYSIS	0.0004227125
ukb-b-7138	Age stopped smoking	14	5e-06	0.909057862104829	0.668034291869233	1.23704158111747	0.5441069145	-0.09534653215	0.1571781834	0.8071854083	-0.06268435115	0.2568413574	0.5563282333	-0.3711817909	0.6133362089	0.9094175048	-0.05382374368	0.46395761	0.76201615022647	0.645171883474	0.960751809487013	not_robust	24.9422997813065	NO PLEIOTROPIC SNPS FOR REMOVAL	NA	0.836062501256202
ukb-d-4056_irnt	Age stroke diagnosed	12	5e-06	0.981740453117973	0.877407044117496	1.09848025924808	0.7478514138	-0.01842830992	0.05732446529	0.7172648824	-0.03087061088	0.08525046619	0.3139114238	-0.1212209714	0.1143185543	0.548121752	-0.09262767175	0.1494889029	0.524211287378732	0.315893283335258	0.960618196912382	not_robust	23.5336370744592	NO PLEIOTROPIC SNPS FOR REMOVAL	THERE WERE 1 OUTLITER SNPs IN RADIAL ANALYSIS	0.926852278108722
ukb-b-9791	Age when last ate meat	9	5e-06	0.899221538514006	0.742773540879605	1.08862167380106	0.2760313152	-0.1062258472	0.09751950192	0.268155711	-0.156330843	0.1411794957	0.4930626906	0.2630413796	0.3637662727	0.3903162766	-0.2052248498	0.2259715506	0.533734173050627	0.32460387517292	0.955719054451993	not_robust	23.2111486656593	NO PLEIOTROPIC SNPS FOR REMOVAL	NA	0.65208180133555
ukb-d-20455_irnt	Age when last took cannabis	12	5e-06	0.826142018956994	0.668924061377717	1.02031108595591	0.07617836566	-0.1909885845	0.1077021181	0.6317097479	-0.07310382003	0.1525151306	0.1454999204	-0.4720500728	0.2990243975	0.8802189335	0.0461248869	0.299058693	0.447198922095178	0.337280022256891	0.95862280576377	not_robust	22.4345823235513	NO PLEIOTROPIC SNPS FOR REMOVAL	NA	0.38302859231272
ukb-b-4206	Age when last used oral contraceptive pill	16	5e-06	0.913338022052735	0.555140396485123	1.50265833257472	0.7212007357	-0.09064923465	0.2540229571	0.9242310871	0.0300770317	0.3162493718	0.8610088584	-0.1178263769	0.6606742513	0.3789949183	0.5398376474	0.5955080187	0.12917581353136	0.964868945625935	0.95929288525444	not_robust	24.1608625287539	NO PLEIOTROPIC SNPS FOR REMOVAL	THERE WERE 1 OUTLITER SNPs IN RADIAL ANALYSIS	0.916355214926105
ukb-b-3768	Age when periods started (menarche)	156	5e-08	0.948862708122158	0.845096199338294	1.06537035614393	0.3743542869	-0.05249116089	0.05908859788	0.8768403077	0.01838882988	0.1186560524	0.7176538352	-0.07073728909	0.1952662318	0.5956267555	0.1065200892	0.2003014999	0.985443345785321	0.920821572458839	0.984231688295811	not_robust	63.9109743140802	REMOVED 1 PLEIOTROPIC SNP	THERE WERE 15 OUTLITER SNPs IN RADIAL ANALYSIS	0.735939112018411
prot-c-3280_49_2	Aggrecan	18	5e-05	1.0046919245682	0.980293770440426	1.02969731495799	0.7090014198	0.004680951799	0.01254282565	0.4850603951	0.01518774063	0.02175311985	0.889967676	-0.007789209897	0.05541340663	0.4368952548	0.03208914623	0.04030299882	0.8950566243297	0.816953021892628	0.93383390400028	not_robust	NA	NO PLEIOTROPIC SNPS FOR REMOVAL	NA	0.910440585675365
prot-b-60	agouti related neuropeptide	16	5e-05	1.01207784819538	0.97909112435244	1.04617593330269	0.4776261495	0.012005493	0.01690615039	0.8039234152	0.006774054841	0.02728473437	0.6379349485	0.01910342703	0.03971462675	0.6569290845	0.0190169301	0.04196638443	0.83242583117601	0.836491383701341	0.939190081487188	not_robust	19.8650693079825	REMOVED 1 PLEIOTROPIC SNP	NA	0.802578061994609
prot-a-59	Agouti-related protein	14	5e-06	0.964328409598143	0.907442140397309	1.02478079886276	0.2416348802	-0.03632336853	0.03102148137	0.9312834406	0.00354103746	0.04106494382	0.8871457542	-0.0108534257	0.07486987412	0.9131744116	-0.006705750998	0.06031616975	0.300611893017027	0.713079882372598	0.961091866953348	not_robust	25.8856215919615	NO PLEIOTROPIC SNPS FOR REMOVAL	NA	0.621172192238245
prot-a-187	Agouti-signaling protein	8	5e-06	0.993857844758852	0.961680987272825	1.02711130682725	0.713681039	-0.006161095874	0.01679153138	0.9655805605	0.00107323311	0.02487113271	0.9258419094	-0.003108574783	0.03202830043	0.890022727	-0.003796003605	0.02647329922	0.787371521417942	0.898284858346442	0.986001912506585	not_robust	90.6344283954031	NO PLEIOTROPIC SNPS FOR REMOVAL	THERE WERE 2 OUTLITER SNPs IN RADIAL ANALYSIS	0.91271822618372
prot-c-4959_2_1	AGR2	15	5e-05	0.980629144023817	0.947113974689273	1.01533030216809	0.2702433123	-0.0195609296	0.01774230103	0.8589534529	0.004497231035	0.02530706616	0.5026333016	-0.04414860451	0.06403020795	0.7132917896	0.01764666068	0.04705975123	0.475310511071334	0.695138295896943	0.947828017778477	not_robust	NA	NO PLEIOTROPIC SNPS FOR REMOVAL	THERE WERE 1 OUTLITER SNPs IN RADIAL ANALYSIS	0.64662973834636
ukb-b-11158	Aide-memoire completed	6	5e-07	0.478391698552056	0.053984894625135	4.239308399742	0.5077199484	-0.737325429	1.113125292	0.3056115712	-1.598992461	1.560794005	0.9785392785	0.1778390575	6.213982064	0.4638235094	-1.781266201	2.246746183	0.51661636622622	0.887800183536255	0.967731125566845	not_robust	31.2985261218579	NO PLEIOTROPIC SNPS FOR REMOVAL	THERE WERE 1 OUTLITER SNPs IN RADIAL ANALYSIS	0.817870980566989
prot-c-2849_49_1	AIF1	22	5e-05	0.992934494401588	0.971452911784565	1.01489109581379	0.5251633176	-0.007090584483	0.01115913084	0.7322048217	-0.006605122545	0.01930226868	0.5918568594	-0.02029099144	0.03723897978	0.9651886594	-0.001719960175	0.03894229867	0.931090445352533	0.704133359472558	0.947298594773935	not_robust	NA	NO PLEIOTROPIC SNPS FOR REMOVAL	NA	0.827377161400489
prot-c-3839_60_2	AIP	18	5e-05	0.986816212920595	0.962778262887284	1.01145432507231	0.2915171841	-0.01327146467	0.01258198247	0.5963727877	-0.01200612586	0.02266915836	0.5875193413	0.02913911441	0.05263754874	0.9617271208	-0.001767258148	0.0362897675	0.906935056335551	0.408777474248455	0.949369930910792	not_robust	NA	NO PLEIOTROPIC SNPS FOR REMOVAL	THERE WERE 2 OUTLITER SNPs IN RADIAL ANALYSIS	0.662459653928632
prot-c-4192_10_2	AK1A1	23	5e-05	1.00467606124203	0.981265572507461	1.02864506440751	0.6981502182	0.00466516243	0.0120292359	0.7378255788	0.006603546704	0.01972773066	0.5386272878	-0.03133387779	0.05012468527	0.2603475482	0.04783760528	0.04140582515	0.826669363436137	0.462232670897491	0.946297345120831	not_robust	NA	NO PLEIOTROPIC SNPS FOR REMOVAL	NA	0.905683056961386
met-d-Ala	Alanine	27	5e-08	0.93907559437748	0.801568798571838	1.10017128102621	0.4364676017	-0.06285929782	0.08077815078	0.8105172329	-0.02824265533	0.1177961059	0.499217695	-0.1476764771	0.2153687939	0.7823012542	-0.04239229704	0.1518355839	0.425706924319502	0.67377313069188	0.98644170524486	not_robust	NA	NO PLEIOTROPIC SNPS FOR REMOVAL	THERE WERE 3 OUTLITER SNPs IN RADIAL ANALYSIS	0.782574059023521
prot-a-1264	Alanine aminotransferase 1	87	5e-05	0.991923658956289	0.969449841627219	1.01491846503965	0.4879773979	-0.008109131356	0.01169255644	0.614635952	-0.009661556612	0.01919004812	0.1829291809	-0.04498740033	0.03350403924	0.9029671997	-0.005539922097	0.04530739459	0.987322965240668	0.228535341557159	0.94560873988404	not_robust	18.1153861153568	NO PLEIOTROPIC SNPS FOR REMOVAL	THERE WERE 2 OUTLITER SNPs IN RADIAL ANALYSIS	0.807335208648938
prot-a-3	Alanine--tRNA ligase, cytoplasmic	13	5e-06	0.977536083980631	0.924774541808838	1.03330785211183	0.4222175066	-0.02272007325	0.02830879414	0.2859337747	-0.04432848342	0.04154168867	0.162917253	-0.1115586249	0.07459749092	0.2170478004	-0.09294175231	0.07133308583	0.566819532662597	0.219455433403578	0.949304717227969	not_robust	24.4622999547183	NO PLEIOTROPIC SNPS FOR REMOVAL	NA	0.772333500334949
met-d-Albumin	Albumin	24	5e-08	0.914412452367594	0.807357054172077	1.03566337684677	0.1590121271	-0.08947354852	0.06352842537	0.8530825138	0.01918962771	0.1036230801	0.9702804654	-0.004310900822	0.1143997771	0.627055185	0.05513867773	0.1119634462	0.779554244643068	0.345657247958656	0.989968006452438	not_robust	NA	NO PLEIOTROPIC SNPS FOR REMOVAL	THERE WERE 1 OUTLITER SNPs IN RADIAL ANALYSIS	0.527453890137457
prot-c-5451_1_3	ALCAM	6	5e-06	0.99829385764673	0.97484637095503	1.02230531487629	0.8880149717	-0.001707599472	0.01212642305	0.8952217833	-0.004174525342	0.03169729131	0.6823509217	-0.06972112788	0.1582864973	0.7919789317	-0.01212059536	0.04356410669	0.962357113607864	0.685257745335276	0.959552929544264	not_robust	NA	NO PLEIOTROPIC SNPS FOR REMOVAL	NA	0.971797559923593
ukb-b-5359	Alcohol	19	5e-06	0.960338794299945	0.725364151000509	1.27143118193171	0.7774329849	-0.04046914605	0.1431695546	0.4961502518	-0.1332337805	0.1957709469	0.4184820291	-0.2460539374	0.2967361823	0.3820358258	-0.2561447565	0.2858491284	0.327463010139827	0.438417950319294	0.961691695012042	not_robust	25.8559814034184	NO PLEIOTROPIC SNPS FOR REMOVAL	NA	0.938403352007045
ukb-b-10923	Alcohol consumed	15	5e-06	0.814491722382336	0.481124900354972	1.37884521324898	0.4448941353	-0.2051910138	0.2685904901	0.06566696583	-0.6740222331	0.3661790672	0.4907078508	-0.4500621993	0.6345803961	0.1769917516	-0.746557043	0.5250960059	0.2815066536193	0.675076870968817	0.95660353587923	not_robust	25.8437015506874	NO PLEIOTROPIC SNPS FOR REMOVAL	THERE WERE 1 OUTLITER SNPs IN RADIAL ANALYSIS	0.787571845963466
ieu-a-1283	Alcohol consumption	8	5e-07	0.939552760127976	0.538441757863987	1.63947052057409	0.8262500906	-0.06235130404	0.2840431839	0.5146191584	-0.2275323577	0.3491569443	0.1998200937	-1.509643952	1.048058127	0.5928727643	-0.1675925916	0.2992172363	0.44697539406225	0.201005799510909	0.982692654058269	not_robust	41.3623326257157	NO PLEIOTROPIC SNPS FOR REMOVAL	THERE WERE 1 OUTLITER SNPs IN RADIAL ANALYSIS	0.954258441083146
prot-a-67	Alcohol dehydrogenase [NADP(+)]	10	5e-06	0.986818271445607	0.965395610100666	1.00871631346796	0.2360229994	-0.01326937864	0.01119792059	0.3180753627	-0.0179523902	0.01798078587	0.4884962863	-0.01691364289	0.02329507469	0.3227574472	-0.01874554375	0.01791795298	0.899677353672441	0.830717487934766	0.991709136278326	not_robust	119.089426969116	NO PLEIOTROPIC SNPS FOR REMOVAL	THERE WERE 1 OUTLITER SNPs IN RADIAL ANALYSIS	0.614015675875821
prot-a-46	Alcohol dehydrogenase 1B	16	5e-06	0.986488087354535	0.952231857987691	1.02197667335867	0.4505858492	-0.01360402926	0.0180319879	0.8965341946	0.003814861097	0.02933589197	0.8436937016	-0.008910487898	0.04436077047	0.9279935009	0.002894233235	0.03149324524	0.780467268418293	0.905506704570109	0.97362365238044	not_robust	38.3295013164538	NO PLEIOTROPIC SNPS FOR REMOVAL	THERE WERE 1 OUTLITER SNPs IN RADIAL ANALYSIS	0.789535476994344
prot-a-47	Alcohol dehydrogenase 4	10	5e-06	0.966236904336049	0.914463868000877	1.02094110874156	0.221558355	-0.03434623225	0.02809749479	0.2439215407	-0.05047153241	0.04331425148	0.1766053602	-0.1500491814	0.1012435242	0.4492437781	-0.05498313807	0.06950428543	0.732989459803951	0.259271696483559	0.959996214857228	not_robust	22.8046051258715	NO PLEIOTROPIC SNPS FOR REMOVAL	NA	0.601488290533858
ukb-d-20117_2	Alcohol drinker status: Current	8	5e-07	1.10501544494212	0.0547216316862769	22.3140117707208	0.9480743497	0.0998593122	1.533344643	0.7884016562	0.5463562012	2.035705007	0.09199836217	-8.07918146	4.03283712	0.5022020906	2.510560274	3.549163153	0.439467601532194	0.0705371559760807	0.969128644373073	not_robust	29.1160906637227	NO PLEIOTROPIC SNPS FOR REMOVAL	NA	0.98602278248064
ukb-a-226	Alcohol drinker status: Never	14	5e-06	0.8937652739307	0.0980385906909668	8.14797886479637	0.9206591853	-0.1123120954	1.127592857	0.9168596133	-0.2327378163	2.229496391	0.5088142616	1.956000148	2.872347248	0.1998309635	3.530913206	2.614111332	0.936597676006081	0.399486444519454	0.961665063140574	not_robust	27.1527937796722	NO PLEIOTROPIC SNPS FOR REMOVAL	NA	0.982375378063898
ukb-a-227	Alcohol drinker status: Previous	14	5e-06	98.7239553948286	4.05472490836381	2403.71901647282	0.004810491176	4.592327626	1.628798358	0.0421472307	5.255507998	2.58629126	0.1348329389	6.579130301	4.103313136	0.1910042043	5.574784432	4.041116352	0.666578011897647	0.598570106591744	0.955748106303686	all_significant	22.8515497168177	NO PLEIOTROPIC SNPS FOR REMOVAL	THERE WERE 3 OUTLITER SNPs IN RADIAL ANALYSIS	0.102440504828941
ukb-b-5779	Alcohol intake frequency.	76	5e-08	0.940049107776092	0.835545058294735	1.05762378253323	0.3038467792	-0.06182316277	0.06012644893	0.2525208072	0.1231090304	0.1075894665	0.4156265221	0.1107323434	0.1352655801	0.2843280549	0.1349253885	0.1251206166	0.913717893235517	0.144598013053515	0.981695569011028	not_robust	56.9781375645689	NO PLEIOTROPIC SNPS FOR REMOVAL	THERE WERE 13 OUTLITER SNPs IN RADIAL ANALYSIS	0.674275248352871
ukb-b-3460	Alcohol intake versus 10 years previously	12	5e-08	1.17782363942237	0.665129620882222	2.08571153956741	0.5745456145	0.1636683622	0.2915518882	0.5029836837	0.3459610201	0.5165119676	0.3178906743	1.017804085	0.9681987695	0.3622193719	0.7334579631	0.7715612933	0.850341480838691	0.35914587711863	0.974301643583988	not_robust	42.1489317565628	NO PLEIOTROPIC SNPS FOR REMOVAL	THERE WERE 1 OUTLITER SNPs IN RADIAL ANALYSIS	0.849765849119657
ukb-b-16878	Alcohol usually taken with meals	28	5e-08	1.47038345609413	0.742649353523714	2.9112359657986	0.2686205612	0.3855232213	0.348497194	0.877622982	0.07536471108	0.4894346335	0.08626014238	-4.421880372	2.479966321	0.7195762049	-0.4085969049	1.126219877	0.230416958696491	0.0612823255409412	0.975018324418091	not_robust	38.4773589497073	NO PLEIOTROPIC SNPS FOR REMOVAL	THERE WERE 3 OUTLITER SNPs IN RADIAL ANALYSIS	0.644822822935255
ieu-b-73	Alcoholic drinks per week	22	5e-08	0.918879515535192	0.71567180834479	1.17978597762986	0.5070468271	-0.0846002691	0.1275169981	0.3520729634	-0.1631209903	0.1752903581	0.472383585	-0.1439434926	0.1965198609	0.2699459394	-0.2000819513	0.1765801288	0.638780354972676	0.677853495485552	0.986839194823301	not_robust	96.1495255043197	NO PLEIOTROPIC SNPS FOR REMOVAL	THERE WERE 7 OUTLITER SNPs IN RADIAL ANALYSIS	0.817604546635547
prot-a-76	Aldehyde dehydrogenase family 3 member B1	12	5e-06	0.956742915264515	0.92200682693973	0.992787666168418	0.01909716321	-0.04422055971	0.01886841391	0.2973794709	-0.03145608425	0.0301861681	0.396289767	-0.04238626157	0.04782595548	0.4001619451	-0.02862090188	0.03270141836	0.847153186565908	0.965114052004693	0.976959295426647	all_significant	47.942339348007	NO PLEIOTROPIC SNPS FOR REMOVAL	NA	0.209096225570226
prot-a-75	Aldehyde dehydrogenase, dimeric NADP-preferring	10	5e-06	1.02398164661691	0.973255874255544	1.07735122935715	0.3605949004	0.02369860323	0.02592186736	0.643525474	-0.01846880992	0.03990881091	0.09805320648	0.1685969458	0.09004596609	0.6746864665	-0.0223430245	0.05151216436	0.69794930944691	0.12529894411064	0.967362861448696	not_robust	31.2398933965574	NO PLEIOTROPIC SNPS FOR REMOVAL	THERE WERE 1 OUTLITER SNPs IN RADIAL ANALYSIS	0.725417955997293
prot-a-69	Aldo-keto reductase family 1 member C1	16	5e-06	0.957345825522724	0.908369006676524	1.00896334299103	0.1037481116	-0.04359058862	0.02679285678	0.04598983884	-0.08068470681	0.04043360077	0.7732037405	0.01807081517	0.06150228119	0.1172917204	-0.09156303138	0.05509675447	0.565601417609362	0.277917043688332	0.966036605788005	not_robust	28.4282765859783	NO PLEIOTROPIC SNPS FOR REMOVAL	NA	0.435555934082118
prot-a-68	Aldose reductase	12	5e-06	0.982194443826616	0.940638748043629	1.02558599408147	0.4153270219	-0.01796598226	0.02205619032	0.6454976106	-0.01634671901	0.03553434283	0.7515840549	0.0180189433	0.05537465611	0.715316655	-0.01372767574	0.03667837197	0.713074418423925	0.479281655557357	0.973509256103769	not_robust	38.1872414549628	NO PLEIOTROPIC SNPS FOR REMOVAL	NA	0.76668164089001
prot-c-2969_11_1	ALK-1	11	5e-05	0.976299731086061	0.944245646381125	1.00944194825971	0.1590585371	-0.02398563819	0.01703229075	0.2828997057	-0.03067065201	0.02856197398	0.1454429894	-0.1307639836	0.08204494763	0.3821786701	-0.0386690289	0.04230310081	0.746424875593317	0.211554460781594	0.950430141230604	not_robust	NA	NO PLEIOTROPIC SNPS FOR REMOVAL	NA	0.527453890137457
prot-c-2795_23_3	Alkaline phosphatase, bone	15	5e-05	1.03393770739846	1.00128881042248	1.06765118280841	0.04148237253	0.03337452998	0.01637068845	0.2917834023	0.02308989	0.02190239919	0.5738051819	0.02799349245	0.04851675	0.4389561473	0.02021319473	0.02537275375	0.310183409048829	0.907561881791488	0.957915552328387	not_robust	NA	NO PLEIOTROPIC SNPS FOR REMOVAL	NA	0.291492860643535
prot-a-2525	All-trans-retinol 13,14-reductase	15	5e-06	1.04360160900652	0.981162240521084	1.11001450457632	0.1751520954	0.04267781606	0.03147717671	0.9915222509	0.0004492076781	0.04227644909	0.8772689096	0.009598575684	0.06094238566	0.8893798927	-0.008597875391	0.06070093782	0.384375553063715	0.533890492190407	0.949559682843172	not_robust	23.0182900518722	NO PLEIOTROPIC SNPS FOR REMOVAL	THERE WERE 1 OUTLITER SNPs IN RADIAL ANALYSIS	0.544854972876626
met-a-318	Allantoin	6	5e-06	1.17646103530039	0.725353944046476	1.90811751826826	0.5101287003	0.1625108095	0.2467379357	0.4958959331	0.235449064	0.3457597947	0.1788170526	4.238125572	2.602980716	0.2955434261	0.6553094709	0.5611536452	0.568308005157446	0.190395014102855	0.935397237069243	not_robust	23.6644551699019	NO PLEIOTROPIC SNPS FOR REMOVAL	NA	0.817902993831228
ebi-a-GCST005038	Allergic disease (asthma, hay fever or eczema)	49	5e-08	1.03270882667439	0.952598898753857	1.11955569346796	0.4346565976	0.03218527884	0.04119725791	0.6922474748	-0.02373292972	0.05996087685	0.410639469	-0.09451517971	0.1138503166	0.7871888364	-0.02400772413	0.08843392473	0.429803305073653	0.238865109901787	0.984329451247885	not_robust	64.1725365160599	NO PLEIOTROPIC SNPS FOR REMOVAL	THERE WERE 11 OUTLITER SNPs IN RADIAL ANALYSIS	0.781371613346642
prot-a-1901	Allergin-1	7	5e-06	1.07441188847908	0.96809836279464	1.19240043209335	0.1769770215	0.07177343139	0.05316072133	0.5532060952	0.0372976762	0.06290054051	0.4696426425	-0.1695467286	0.2168292877	0.9559378495	-0.00632437279	0.1097987431	0.199885242421587	0.303600809903632	0.96601946227023	not_robust	22.1442358567203	NO PLEIOTROPIC SNPS FOR REMOVAL	NA	0.546485133184084
prot-a-62	Allograft inflammatory factor 1	10	5e-06	0.993918639324722	0.950875047806436	1.0389107000715	0.787121467	-0.006099927462	0.02258810609	0.5559078054	-0.01409640358	0.02393559227	0.6696771791	-0.0165650752	0.03741449969	0.6044680354	-0.01401993143	0.02612113674	0.354961000715939	0.726627607539347	0.983593082202324	not_robust	72.8743152028945	NO PLEIOTROPIC SNPS FOR REMOVAL	THERE WERE 2 OUTLITER SNPs IN RADIAL ANALYSIS	0.94193307086376
prot-a-1151	Alpha-(1,3)-fucosyltransferase 10	11	5e-06	1.03987407064684	0.996270031585016	1.08538654031706	0.0736123884	0.03909961991	0.02185538877	0.3897704764	0.02330422381	0.02709687343	0.7589882031	0.01429204386	0.04518520511	0.5130880784	0.0198024719	0.02920255311	0.498064601083132	0.54191872577867	0.983022421630911	not_robust	59.8982179712828	NO PLEIOTROPIC SNPS FOR REMOVAL	THERE WERE 1 OUTLITER SNPs IN RADIAL ANALYSIS	0.377918648629543
prot-a-1153	Alpha-(1,3)-fucosyltransferase 5	13	5e-06	0.966770456883107	0.937599730789819	0.99684874644177	0.03062486507	-0.03379418825	0.01563161175	0.06484494078	-0.04255237561	0.02304705914	0.09785857107	-0.06533907891	0.03612182866	0.07691459907	-0.04297794264	0.02221120746	0.814457954833749	0.320589436826709	0.980056728691704	not_robust	66.6497484384115	NO PLEIOTROPIC SNPS FOR REMOVAL	THERE WERE 2 OUTLITER SNPs IN RADIAL ANALYSIS	0.258425717298114
prot-a-1155	Alpha-(1,3)-fucosyltransferase 9	11	5e-06	1.01370357742642	0.973505464949943	1.05556155551726	0.5097062973	0.01361053248	0.02064406783	0.9610255983	0.001129942112	0.02312298949	0.7602622731	-0.01249623176	0.03972547119	0.9179279762	-0.002306328499	0.02182420584	0.286217606678144	0.458114071672584	0.982284364411678	not_robust	79.2207737423728	NO PLEIOTROPIC SNPS FOR REMOVAL	THERE WERE 1 OUTLITER SNPs IN RADIAL ANALYSIS	0.817902993831228
prot-a-1154	Alpha-(1,6)-fucosyltransferase	16	5e-06	1.00546603348385	0.982187588139989	1.029296192191	0.648302267	0.005451148938	0.01195107714	0.4250742994	0.01271516748	0.01594080856	0.2495096551	0.02375559894	0.01977251835	0.4760767453	0.01217291086	0.01665367686	0.804205285930898	0.196066882806118	0.989791435921201	not_robust	118.399748768211	NO PLEIOTROPIC SNPS FOR REMOVAL	NA	0.883345960449683
prot-c-4153_11_2	alpha-1-antichymotrypsin complex	23	5e-05	0.99872820270787	0.979197905116737	1.01864803598122	0.8994935304	-0.001272606713	0.01007596933	0.8717859839	-0.003035132398	0.01880616041	0.2017786958	0.05233444859	0.03971461018	0.8764636426	-0.005453226894	0.03467348222	0.961772395152788	0.164867591108661	0.952009095038371	not_robust	NA	NO PLEIOTROPIC SNPS FOR REMOVAL	THERE WERE 3 OUTLITER SNPs IN RADIAL ANALYSIS	0.975848471898136
prot-a-1892	Alpha-1,3-mannosyl-glycoprotein 2-beta-N-acetylglucosaminyltransferase	9	5e-06	0.985797495584512	0.907338300145333	1.07104120055886	0.7353245745	-0.0143043252	0.04231407407	0.4453894201	-0.0434209735	0.05689897163	0.1007838152	-0.1650706832	0.08737284539	0.4500818446	-0.07560676192	0.09521787576	0.302112439332984	0.0954407136334942	0.956953707803954	not_robust	22.9083907935836	NO PLEIOTROPIC SNPS FOR REMOVAL	THERE WERE 1 OUTLITER SNPs IN RADIAL ANALYSIS	0.920537190829101
prot-a-1894	Alpha-1,3-mannosyl-glycoprotein 4-beta-N-acetylglucosaminyltransferase B	6	5e-06	1.08823529912746	1.0225062001034	1.15818961894536	0.007809383864	0.08455739263	0.03178608166	0.3116204481	0.06651168192	0.06573419822	0.2616709022	0.1836506123	0.1406477248	0.4306574119	0.06331236446	0.07388746032	0.847977018817588	0.492738134786614	0.975265047335209	all_significant	22.3082476819289	NO PLEIOTROPIC SNPS FOR REMOVAL	THERE WERE 1 OUTLITER SNPs IN RADIAL ANALYSIS	0.133784161159518
prot-a-1895	Alpha-1,3-mannosyl-glycoprotein 4-beta-N-acetylglucosaminyltransferase C	12	5e-06	0.882038625993873	0.829541482139351	0.937858026989501	6.09e-05	-0.1255194303	0.03130751618	0.005434343071	-0.1418091014	0.05100877247	0.2098610408	-0.107996781	0.08058763149	0.05895520274	-0.1745545879	0.0828732387	0.726174694280594	0.811530063121219	0.959246531087712	all_significant	22.4983074613418	NO PLEIOTROPIC SNPS FOR REMOVAL	THERE WERE 2 OUTLITER SNPs IN RADIAL ANALYSIS	0.00671948181818182
prot-a-1893	Alpha-1,6-mannosyl-glycoprotein 2-beta-N-acetylglucosaminyltransferase	16	5e-06	1.00320913047347	0.955808100884315	1.05296090139244	0.8967699274	0.003203992204	0.02469495387	0.8533201131	-0.007031758368	0.03803337685	0.2070409979	-0.1185981361	0.08964392199	0.9998062708	1.45e-05	0.05876141953	0.637766883643755	0.176083926422283	0.946267339356377	not_robust	26.069666236047	NO PLEIOTROPIC SNPS FOR REMOVAL	NA	0.975193138833855
prot-a-2700	Alpha-2-antiplasmin	12	5e-06	0.938665606704845	0.874723474495636	1.00728189753752	0.0786737465	-0.06329597959	0.03599565925	0.1464531983	-0.06772182697	0.04663478456	0.03779547414	-0.1659996858	0.06938273888	0.218365425	-0.09135157014	0.06997404302	0.218234195698317	0.122419878527176	0.963296817954223	not_robust	25.347703718049	NO PLEIOTROPIC SNPS FOR REMOVAL	NA	0.385050355783915
prot-a-61	Alpha-2-HS-glycoprotein	9	5e-06	0.989709561293963	0.957394805339585	1.02311503076231	0.5413752086	-0.01034375133	0.01693656965	0.5376159949	-0.01345098736	0.02182106733	0.5245318481	-0.02407843099	0.03595539875	0.5856400976	-0.01335967865	0.02352188326	0.654631022870007	0.662003642781975	0.983468106338441	not_robust	88.9402244027456	NO PLEIOTROPIC SNPS FOR REMOVAL	NA	0.83425315239126
prot-a-1781	alpha-2-macroglobulin receptor-associated protein	14	5e-06	1.00922814630977	0.982778406964974	1.03638973352021	0.4978127793	0.00918582712	0.01354971257	0.8185793806	0.00594509852	0.02591896413	0.7771762819	0.007930974008	0.02740003821	0.8373096505	0.005841503153	0.02788382615	0.958060605217448	0.945911073219707	0.989342089848781	not_robust	106.477703126696	NO PLEIOTROPIC SNPS FOR REMOVAL	THERE WERE 2 OUTLITER SNPs IN RADIAL ANALYSIS	0.812662890940108
prot-a-1782	alpha-2-macroglobulin receptor-associated protein	18	5e-06	1.00250964417317	0.970806197659841	1.03524842453918	0.8784940429	0.002506500275	0.01639536804	0.8429526513	0.005747397926	0.0290099565	0.6321004665	0.01663503477	0.03408120316	0.8846196597	0.00469119022	0.03184551844	0.91079005859109	0.599748999148408	0.98342628869549	not_robust	64.13651659936	NO PLEIOTROPIC SNPS FOR REMOVAL	THERE WERE 2 OUTLITER SNPs IN RADIAL ANALYSIS	0.969035027920675
prot-a-2861	Alpha-2,8-sialyltransferase 8F	10	5e-06	0.950250491007643	0.89529301928475	1.00858152159128	0.09317681214	-0.0510296544	0.03039518574	0.464960937	-0.03652340664	0.04998396834	0.6009013713	0.05270147901	0.09677803691	0.7507635274	-0.02362121511	0.07212112715	0.787042486404424	0.275635511532625	0.962448058595832	not_robust	23.0487238956854	NO PLEIOTROPIC SNPS FOR REMOVAL	NA	0.4166008139272
prot-a-89	Alpha-amylase 1	6	5e-07	0.988156964861407	0.93869345517999	1.04022690455094	0.6493128378	-0.01191372254	0.02620030069	0.9643133794	0.001315211221	0.02939579892	0.6858469675	0.01512045234	0.03474096564	0.5728035127	0.01882699984	0.03122139756	0.372038115651697	0.317010066542838	0.987832172422802	not_robust	77.7167396479131	NO PLEIOTROPIC SNPS FOR REMOVAL	THERE WERE 1 OUTLITER SNPs IN RADIAL ANALYSIS	0.883352827193693
prot-a-673	Alpha-crystallin A chain	9	5e-06	0.979778624911212	0.919755056929639	1.04371935397398	0.5265031719	-0.02042862578	0.03225472504	0.652473025	-0.02366237991	0.0525446171	0.9772173996	0.002428100413	0.08204875465	0.823906464	-0.01872800167	0.08144623649	0.67060355259763	0.762588672718455	0.957044719134301	not_robust	22.1429765861175	NO PLEIOTROPIC SNPS FOR REMOVAL	NA	0.827974226383105
prot-a-53	alpha-Fetoprotein	7	5e-06	0.959000060429131	0.878685288561151	1.04665587085116	0.3481729223	-0.04186414109	0.04462466215	0.6570577615	-0.02573348611	0.0579610425	0.1185218316	-0.2216445929	0.1177502573	0.9606973518	-0.004261330839	0.08295189432	0.334466500774559	0.163423592615048	0.961602096559605	not_robust	22.7747675314915	NO PLEIOTROPIC SNPS FOR REMOVAL	THERE WERE 2 OUTLITER SNPs IN RADIAL ANALYSIS	0.716640296459169
met-a-616	Alpha-hydroxyisovalerate	7	5e-06	1.34239804295663	0.891789357587775	2.02069299257861	0.1581999231	0.2944575989	0.2086647548	0.4391354322	0.2077028676	0.2684699735	0.2663105868	0.7376957838	0.589726986	0.08698221301	0.8052578112	0.3939950269	0.288393721259048	0.456241593077093	0.976182272586775	not_robust	42.1692299942193	NO PLEIOTROPIC SNPS FOR REMOVAL	NA	0.527339440974871
prot-a-1551	Alpha-internexin	6	5e-06	0.962361639448677	0.896998129122021	1.03248813460609	0.2850337884	-0.03836497438	0.0358859838	0.5068285599	-0.03851703824	0.05802646274	0.3170741401	-0.1051239473	0.09203115877	0.8646172064	0.01609616055	0.08968868154	0.70088482998916	0.448281629598812	0.964047673188386	not_robust	23.2178126930757	NO PLEIOTROPIC SNPS FOR REMOVAL	NA	0.658028230995653
met-a-577	Alpha-ketoglutarate	7	5e-06	0.91103727240244	0.580574079937751	1.42960035659096	0.685254534	-0.09317146884	0.2298808179	0.7218754811	0.1281061771	0.3598959452	0.4763169864	-1.352729755	1.757765122	0.6974915915	0.2149359111	0.5269114235	0.634686275158278	0.500806284116348	0.959508679937449	not_robust	21.9785064936376	NO PLEIOTROPIC SNPS FOR REMOVAL	NA	0.900327251908184
prot-a-1411	Alpha-L-iduronidase	16	5e-06	0.993493715007614	0.95793962190328	1.03036740436579	0.7255369502	-0.006527543122	0.01859335971	0.6204756099	-0.01121737495	0.02265329086	0.8025086174	-0.007977541186	0.03129707168	0.6237493331	-0.01131633212	0.02259448193	0.493195562935973	0.953983412569936	0.981818062389731	not_robust	64.4795203134277	NO PLEIOTROPIC SNPS FOR REMOVAL	THERE WERE 2 OUTLITER SNPs IN RADIAL ANALYSIS	0.916804387353366
prot-a-2852	Alpha-N-acetylgalactosaminide alpha-2,6-sialyltransferase 1	19	5e-06	1.0167159130589	0.974249280979665	1.0610336266584	0.4463255408	0.01657773985	0.02176827176	0.746342194	0.01010638442	0.03124401906	0.8655062271	0.008235891545	0.04789667317	0.5243031003	0.02376168099	0.03659219847	0.452218480313637	0.846182781002537	0.966205533405414	not_robust	29.6510056258155	NO PLEIOTROPIC SNPS FOR REMOVAL	THERE WERE 1 OUTLITER SNPs IN RADIAL ANALYSIS	0.788342769696927
prot-a-2853	Alpha-N-acetylgalactosaminide alpha-2,6-sialyltransferase 2	11	5e-06	0.988215101607196	0.931266965761412	1.04864568694979	0.695448381	-0.01185489075	0.03028285736	0.792299051	0.01122827527	0.0426401506	0.7505919125	0.0242361922	0.07394582137	0.4696836158	0.04347811087	0.05785711666	0.374044105772973	0.602857600708077	0.95882651263916	not_robust	28.0903237299662	NO PLEIOTROPIC SNPS FOR REMOVAL	NA	0.904832996049145
prot-a-2854	Alpha-N-acetylgalactosaminide alpha-2,6-sialyltransferase 3	13	5e-06	0.953451248744664	0.905150765873383	1.00432913278883	0.07231407066	-0.04766698399	0.0265238638	0.4654759875	-0.02854883933	0.03911552023	0.357650678	-0.06348744291	0.0661282908	0.5569976	-0.02851197831	0.04719402778	0.515518097888212	0.797187369457315	0.965635141364264	not_robust	28.8586424414024	NO PLEIOTROPIC SNPS FOR REMOVAL	NA	0.374051756831124
prot-a-2855	Alpha-N-acetylgalactosaminide alpha-2,6-sialyltransferase 3	8	5e-06	1.05123264322849	0.974597367152534	1.13389396219885	0.1957570728	0.04996342157	0.03861952633	0.1972405265	0.06900204235	0.05351263206	0.6831744761	-0.04446868178	0.1037533464	0.3599509385	0.08818853227	0.09003156178	0.509688972599648	0.360368975749796	0.956339958693912	not_robust	23.2511707849286	NO PLEIOTROPIC SNPS FOR REMOVAL	THERE WERE 1 OUTLITER SNPs IN RADIAL ANALYSIS	0.570975133944857
prot-a-2856	Alpha-N-acetylgalactosaminide alpha-2,6-sialyltransferase 5	101	5e-05	0.993786806944045	0.972459472814099	1.01558187797595	0.5733735114	-0.006232575265	0.01106852158	0.6569272044	0.008090485071	0.0182152659	0.7688655309	-0.009802049815	0.03326487429	0.3416070948	0.04859235005	0.05085308976	0.969079986395159	0.907740618213247	0.945030344966078	not_robust	18.2186817209388	NO PLEIOTROPIC SNPS FOR REMOVAL	THERE WERE 7 OUTLITER SNPs IN RADIAL ANALYSIS	0.849491764065309
prot-a-2857	Alpha-N-acetylgalactosaminide alpha-2,6-sialyltransferase 6	12	5e-06	0.997445968253977	0.951543016541499	1.04556330327786	0.9152738597	-0.002557298849	0.02403728838	0.9112797515	0.004770850229	0.04281689605	0.5047163562	0.06667721622	0.09636113439	0.900639038	0.009228875389	0.07223193829	0.870420763218307	0.463086745817913	0.959306361002451	not_robust	22.819050266153	NO PLEIOTROPIC SNPS FOR REMOVAL	THERE WERE 1 OUTLITER SNPs IN RADIAL ANALYSIS	0.980527334784499
prot-a-692	alpha-S1-casein	11	5e-06	1.00120261905774	0.944830028394487	1.06093863899671	0.9675754304	0.001201896491	0.02956741239	0.6634506821	0.02198913611	0.05053185398	0.6057542569	-0.04246322324	0.07940191301	0.5050414262	0.05629577288	0.08142155132	0.748611620510561	0.552581109323769	0.946453454469214	not_robust	21.8098903301751	NO PLEIOTROPIC SNPS FOR REMOVAL	NA	0.990985031538478
prot-a-2789	Alpha-synuclein	14	5e-06	0.996944502253398	0.947326182372437	1.0491616922106	0.9064735167	-0.00306017531	0.02604675114	0.9301322545	0.003440853375	0.03924400685	0.3578700739	0.06908299669	0.07225230559	0.4149168342	0.05011357758	0.05950515408	0.629924625537374	0.298219877795918	0.962239629529483	not_robust	26.0456086737759	NO PLEIOTROPIC SNPS FOR REMOVAL	NA	0.976797771973168
prot-a-2790	Alpha-synuclein	7	5e-06	1.00003551134226	0.922967515715269	1.08353870197756	0.9993075336	3.55e-05	0.04091670921	0.3880598792	0.0424859916	0.04922253195	0.6231678173	0.05771522816	0.1103062978	0.3337241601	0.07973298275	0.075862158	0.336525550184894	0.594043191596486	0.95933265072015	not_robust	27.3782273233494	NO PLEIOTROPIC SNPS FOR REMOVAL	THERE WERE 2 OUTLITER SNPs IN RADIAL ANALYSIS	0.999828289475171
prot-a-3120	Alpha-taxilin	14	5e-06	0.97217974128186	0.92820418968516	1.01823872361473	0.2322115675	-0.0282145726	0.02361681929	0.3620125996	-0.03747696963	0.0411140496	0.4080982942	0.07438424182	0.08677019452	0.1819548896	-0.08328799574	0.0590608662	0.856488947274134	0.23058783903541	0.963174495062135	not_robust	25.5914568466933	NO PLEIOTROPIC SNPS FOR REMOVAL	NA	0.611511812158108
met-a-340	Alpha-tocopherol	36	5e-05	1.04074325747668	0.812492084623555	1.3331164062786	0.7518914284	0.03993512855	0.1263184874	0.7589112076	-0.0652195363	0.2125031746	0.2985116817	0.373032356	0.3533226884	0.7937163166	-0.1103458541	0.4187821337	0.87609289410038	0.306777502841931	0.947419393947002	not_robust	18.5297628242138	NO PLEIOTROPIC SNPS FOR REMOVAL	THERE WERE 4 OUTLITER SNPs IN RADIAL ANALYSIS	0.927812896705083
prot-a-6	Alpha/beta hydrolase domain-containing protein 14A	15	5e-06	0.981509764657318	0.950597369936997	1.01342739690255	0.2530056327	-0.01866331661	0.01632722701	0.4689849448	-0.02000789904	0.02763019729	0.4666780035	-0.02816428604	0.03755805365	0.481078295	-0.01935440729	0.02673809826	0.881868986841666	0.763034019984581	0.980806647063467	not_robust	52.5836339830781	NO PLEIOTROPIC SNPS FOR REMOVAL	NA	0.630576097410621
prot-c-3709_4_2	ALT	7	5e-05	1.03670345342957	0.998439641018368	1.07643367330306	0.06029710227	0.03604592252	0.01918750006	0.6024642646	0.01756205793	0.03371742141	0.6958830024	0.04302690639	0.1038744059	0.8413255875	0.01013911821	0.04850080434	0.762561817615481	0.947397344795398	0.943109374184999	not_robust	NA	NO PLEIOTROPIC SNPS FOR REMOVAL	NA	0.34616197393508
ieu-b-5067	Alzheimer's disease	6	5e-07	5.70528140294854e-08	9.76656300411914e-12	0.0003332824031658	0.0001636197907	-16.67928844	4.424881667	0.0002522681329	-18.29815676	4.99956977	0.02343493129	-26.03218406	7.297703802	0.02070501785	-18.47840808	5.543657955	0.543255632715627	0.15765772286438	0.989785739127348	not_robust	157.909362431153	NO PLEIOTROPIC SNPS FOR REMOVAL	NA	0.0112921029838814
ieu-a-298	Alzheimer's disease	20	5e-08	0.998654793488195	0.942827393052529	1.05778788769387	0.9634185096	-0.001346112114	0.02934997002	0.6088837093	-0.02150880676	0.04203668434	0.6692328126	-0.0412941852	0.0950824379	0.4937058007	-0.03676082693	0.05267506939	0.380599558208189	0.663226061853353	0.983728804642013	not_robust	NA	NO PLEIOTROPIC SNPS FOR REMOVAL	NA	0.990063708170113
ebi-a-GCST002245	Alzheimer's disease (late onset)	14	5e-08	0.956417441707577	0.931498273045445	0.98200324066284	0.0009386914404	-0.04456080673	0.01346945723	0.0001083891906	-0.0543194753	0.01403240928	0.001936821168	-0.06984560905	0.01769403311	0.002863941723	-0.05637081927	0.01538818939	0.468928425148608	0.045066202318351	0.995828633461851	not_robust	NA	NO PLEIOTROPIC SNPS FOR REMOVAL	NA	0.0383134555003899
prot-a-82	Ameloblastin	10	5e-06	1.02562317763239	0.965549286691096	1.08943470519418	0.411321359	0.02530040602	0.03079517173	0.4819696234	0.03236895036	0.04603497578	0.3776169253	0.06386958823	0.06838038557	0.4499416244	0.03771578863	0.0477525224	0.640026476121056	0.529939216824119	0.98444021384664	not_robust	68.0012038099475	NO PLEIOTROPIC SNPS FOR REMOVAL	NA	0.763972889399846
prot-a-83	Amelogenin, X isoform	17	5e-06	0.982161680072938	0.926607196396195	1.04104691778288	0.5445873934	-0.01799934052	0.02970724442	0.2834181847	0.04422799072	0.04123159683	0.03673462798	-0.1784342504	0.07782513321	0.3740159348	0.07324265535	0.08008785319	0.316914675686032	0.0431939113845405	0.966176201711467	not_robust	28.3385690352075	NO PLEIOTROPIC SNPS FOR REMOVAL	THERE WERE 1 OUTLITER SNPs IN RADIAL ANALYSIS	0.836135928020149
prot-c-5059_8_3	AMHR2	17	5e-05	1.04923566309173	1.02667718156456	1.07228980683673	1.46e-05	0.04806195918	0.01108898425	0.08854278257	0.03605003123	0.02116686488	0.7698451718	0.01659518911	0.05570206074	0.4965984108	0.02399250383	0.0344868595	0.955900031765034	0.564275922042921	0.913561643284002	all_significant	NA	NO PLEIOTROPIC SNPS FOR REMOVAL	NA	0.00256482181818182
prot-c-3343_1_4	Aminoacylase-1	17	5e-05	0.997969820448943	0.955292898229594	1.04255329896479	0.927382822	-0.002032243159	0.02229849115	0.5592580806	-0.01597151808	0.02735111894	0.6472812694	-0.03676124229	0.07873476221	0.2139226161	-0.06578245816	0.05082368037	0.14397762159113	0.651440028085543	0.942802486018027	not_robust	NA	NO PLEIOTROPIC SNPS FOR REMOVAL	THERE WERE 1 OUTLITER SNPs IN RADIAL ANALYSIS	0.983899508747557
prot-c-4322_28_3	AMNLS	19	5e-05	1.01730041676201	0.995117694113131	1.03997762683387	0.1272865655	0.01715246849	0.01124833254	0.5792585319	0.0114178882	0.02059250697	0.6622386465	-0.03784943843	0.08513724226	0.909046895	0.004398989442	0.03796839841	0.935220617745619	0.520263220557226	0.944508131837521	not_robust	NA	NO PLEIOTROPIC SNPS FOR REMOVAL	NA	0.479560135131774
prot-a-2365	AMP Kinase (alpha1beta1gamma1)	8	5e-06	1.06052972609295	0.990887152639667	1.13506699217018	0.08991753181	0.05876852489	0.03465466747	0.1408449047	0.0805955536	0.05472817437	0.1309393154	0.1834875548	0.1049324672	0.2824072345	0.09692465731	0.0832400933	0.673614806613571	0.243270869247398	0.958790895250298	not_robust	22.2534295625752	NO PLEIOTROPIC SNPS FOR REMOVAL	THERE WERE 1 OUTLITER SNPs IN RADIAL ANALYSIS	0.408419376313825
prot-a-2366	AMP Kinase (alpha2beta2gamma1)	8	5e-06	1.05799252904146	0.992725921765135	1.12755007899589	0.08269259431	0.05637327201	0.03248670171	0.18988297	0.06833173437	0.05212480787	0.8135169959	0.03402246693	0.1380259777	0.7875610816	-0.02399243412	0.085683099	0.679782796616971	0.871470285575359	0.964210618608418	not_robust	26.1442557160173	NO PLEIOTROPIC SNPS FOR REMOVAL	NA	0.393972310760957
prot-a-141	Amphiregulin	15	5e-06	1.02521861824034	0.981522918826202	1.07085957446984	0.2623907299	0.02490587594	0.02222234217	0.7552769939	0.01243490941	0.03989526399	0.7376064834	0.02320784057	0.06780253765	0.8029156446	-0.01722000786	0.06769942395	0.88393631747621	0.978281864169086	0.943192005424062	not_robust	22.9738614564461	NO PLEIOTROPIC SNPS FOR REMOVAL	THERE WERE 1 OUTLITER SNPs IN RADIAL ANALYSIS	0.639639819002572
prot-c-5183_53_3	AMPK a1b1g1	11	5e-05	1.03885276031738	0.997478905173505	1.08194273785801	0.06602380243	0.03811698919	0.02073534048	0.08579342128	0.04799342467	0.02793535244	0.7053164556	-0.03578246311	0.09165465779	0.4177086433	0.04108807001	0.04860759568	0.440041065109746	0.42882897558245	0.946397117607619	not_robust	NA	NO PLEIOTROPIC SNPS FOR REMOVAL	NA	0.357179159618511
prot-c-5245_40_5	AMPK a2b2g1	17	5e-05	1.02632135356378	0.981349936033561	1.07335363472725	0.2557535639	0.02598090781	0.02286075369	0.3924362396	-0.0218538439	0.02555384724	0.5366016206	0.04853207706	0.07673404968	0.399714843	-0.0434511263	0.05022076927	0.0284201073258675	0.761743409102161	0.946932815407834	not_robust	NA	NO PLEIOTROPIC SNPS FOR REMOVAL	NA	0.634156004625135
prot-c-3170_6_1	AMPM2	18	5e-05	0.977970158539503	0.951558279813606	1.00511513722641	0.1107699443	-0.02227612215	0.01396848036	0.1585300828	-0.03083652324	0.02186937035	0.7768995755	0.01495775977	0.05190205651	0.3937601725	-0.03592638724	0.04105798115	0.74076002834117	0.461689914274404	0.950238514850703	not_robust	NA	NO PLEIOTROPIC SNPS FOR REMOVAL	THERE WERE 3 OUTLITER SNPs IN RADIAL ANALYSIS	0.448934228954111
prot-a-2864	AMSH-like protease	8	5e-06	0.923316113738057	0.821678851997447	1.03752535898417	0.1799601423	-0.07978361802	0.05950103737	0.06926424757	-0.1059866873	0.05834047386	0.5447861883	-0.107998662	0.1683002637	0.1632058706	-0.2071997706	0.1329956278	0.0342247964128312	0.862094571061874	0.958761809480082	not_robust	22.1627534754859	NO PLEIOTROPIC SNPS FOR REMOVAL	THERE WERE 1 OUTLITER SNPs IN RADIAL ANALYSIS	0.550593696929259
ieu-a-1043	Amygdala volume	9	5e-06	1.00009242548158	0.999338218918946	1.00084720124844	0.8102434831	9.24e-05	0.0003849088599	0.8314020947	-0.0001014359058	0.0004764403671	0.4269225579	-0.0005351171441	0.0006345345382	0.9601847309	3.51e-05	0.0006818150175	0.224082193459369	0.260779308375358	0.962179665193788	not_robust	25.0433651544444	NO PLEIOTROPIC SNPS FOR REMOVAL	NA	0.949411285494085
prot-a-114	Amyloid beta A4 precursor protein-binding family B member 1	12	5e-06	1.00742191788722	0.937878978622963	1.08212140774249	0.8394313801	0.007394510979	0.0364943214	0.6520311413	-0.0218214147	0.04839070338	0.4482688483	-0.07557460249	0.09575378143	0.6918726699	-0.02865926573	0.07042977432	0.301893105717842	0.370296282207081	0.960652717605156	not_robust	23.5539446553129	NO PLEIOTROPIC SNPS FOR REMOVAL	THERE WERE 3 OUTLITER SNPs IN RADIAL ANALYSIS	0.956743304452483
prot-a-115	Amyloid beta A4 precursor protein-binding family B member 1	13	5e-06	1.00514714414132	0.967489091393804	1.04427097975849	0.7921498539	0.005133942875	0.01948217962	0.9183229239	0.004381181867	0.04272386523	0.9144134053	-0.01092253845	0.09932241004	0.9091007259	-0.007831567795	0.06716239068	0.975661549175602	0.867383095491093	0.959732715192662	not_robust	22.708667956246	NO PLEIOTROPIC SNPS FOR REMOVAL	NA	0.943535110249131
prot-a-116	Amyloid beta A4 precursor protein-binding family B member 2	10	5e-06	1.06896684218654	1.01244734018457	1.12864152469001	0.01611320437	0.06669261396	0.0277153597	0.02941153138	0.08114447055	0.0372576768	0.614006217	0.02850272696	0.05432032323	0.07834183583	0.07949980003	0.04003688116	0.533359350546714	0.427477128523598	0.971420165413908	not_robust	35.879039284412	NO PLEIOTROPIC SNPS FOR REMOVAL	NA	0.194121920976234
prot-a-117	Amyloid beta A4 precursor protein-binding family B member 2	11	5e-06	1.01349132844516	0.951838603125689	1.0791374393311	0.6755726211	0.01340113083	0.03202087955	0.8132332059	0.01126415916	0.04767755605	0.5961503344	0.0533108553	0.09704883435	0.8815575708	0.01114727883	0.07293004168	0.69777502780366	0.666225224240125	0.959529281045833	not_robust	22.65757408484	NO PLEIOTROPIC SNPS FOR REMOVAL	NA	0.897046228467876
prot-a-118	Amyloid beta A4 precursor protein-binding family B member 3	9	5e-06	0.99479889492735	0.968558142815754	1.02175057707086	0.7022085541	-0.005214677903	0.01363881947	0.9681127105	0.001779604962	0.0445174631	0.8601988865	-0.01261662077	0.06904983921	0.7046282304	0.02373771426	0.06041081553	0.997104510090442	0.903602880729597	0.956222244186829	not_robust	22.6671455949931	NO PLEIOTROPIC SNPS FOR REMOVAL	NA	0.907657397955077
prot-a-139	Amyloid beta A4 protein	10	5e-06	0.990304072805102	0.903865334380487	1.08500914827821	0.8343761711	-0.009743238765	0.04659778434	0.3415213012	-0.05453849073	0.05733870295	0.02834406443	-0.2534274541	0.0949019455	0.4339706696	-0.08323043107	0.1016322198	0.196470495125969	0.0221774234258768	0.959679455169962	not_robust	21.5394721811684	NO PLEIOTROPIC SNPS FOR REMOVAL	THERE WERE 3 OUTLITER SNPs IN RADIAL ANALYSIS	0.955200195840441
prot-c-3171_57_2	amyloid precursor protein	17	5e-05	0.992650485711778	0.964934253937078	1.02116282302492	0.6096623796	-0.007376655031	0.01444829366	0.7471190369	0.007119267809	0.02207932531	0.4963462595	0.03993312502	0.05727696699	0.8005325412	0.01130610863	0.04401027165	0.766791488480262	0.400885775977383	0.949849049874937	not_robust	NA	NO PLEIOTROPIC SNPS FOR REMOVAL	NA	0.867594480344624
prot-a-122	Amyloid-like protein 2	7	5e-06	0.991189994988756	0.914053124155538	1.07483644024899	0.8304857538	-0.008849042555	0.04133548161	0.7945666897	0.01341213966	0.05150884832	0.8556800741	0.01848805402	0.09655177308	0.4326580598	0.0671757422	0.07989032007	0.33289464475879	0.762141716336751	0.969350821425005	not_robust	26.1992790209572	NO PLEIOTROPIC SNPS FOR REMOVAL	NA	0.954719686815237
prot-a-123	Amyloid-like protein 2	8	5e-06	1.08845767051464	1.03342226536185	1.14642401292498	0.00136526974	0.08476171303	0.02647236258	0.1030378456	0.08459288299	0.05188788484	0.7731794854	0.03631092229	0.1204176714	0.2030328343	0.08274269127	0.0589241724	0.902531152362947	0.682849056395171	0.960806793861865	all_significant	23.7048299945864	NO PLEIOTROPIC SNPS FOR REMOVAL	THERE WERE 1 OUTLITER SNPs IN RADIAL ANALYSIS	0.0474504900283453
ebi-a-GCST005647	Amyotrophic lateral sclerosis	8	5e-07	1.06479440459381	0.94826764993377	1.19564041242308	0.288368236	0.0627817332	0.0591327646	0.0400984898	0.1481074034	0.07215132748	0.8164091092	0.03410044526	0.1405731333	0.07135306843	0.1645186362	0.07747567019	0.270283462126603	0.826637922872924	0.977308745238969	not_robust	45.5179044062183	NO PLEIOTROPIC SNPS FOR REMOVAL	THERE WERE 1 OUTLITER SNPs IN RADIAL ANALYSIS	0.659302862336015
prot-c-4194_26_3	AN32B	26	5e-05	1.01415163916821	0.986158897913053	1.04293897200961	0.3251084476	0.01405243952	0.01428072592	0.4191482476	0.01564251727	0.01936195137	0.5511383854	0.03670658624	0.06071523255	0.1811620389	-0.05577910244	0.04055042898	0.270283249991177	0.704148340252821	0.949561286967717	not_robust	NA	NO PLEIOTROPIC SNPS FOR REMOVAL	THERE WERE 1 OUTLITER SNPs IN RADIAL ANALYSIS	0.696736191861433
ukb-d-41219_2	Anaesthetics administered during delivery: Epidural or caudal anaesthetic	76	5e-05	1.04420599154643	0.989705387004274	1.1017078083023	0.113732316	0.04325677991	0.0273493617	0.2077594477	0.0583097399	0.04628674359	0.9003070585	0.00815204255	0.06485105202	0.548945015	0.06729462557	0.1117725437	0.97931626186136	0.532307959850669	0.945626957316428	not_robust	18.2497562742283	NO PLEIOTROPIC SNPS FOR REMOVAL	THERE WERE 7 OUTLITER SNPs IN RADIAL ANALYSIS	0.454858859816639
ukb-d-41219_7	Anaesthetics administered during delivery: Other	7	5e-06	1.01950399928338	0.869834606050168	1.19492648064965	0.8115248287	0.01931623381	0.0810042996	0.5723181859	-0.07114526707	0.1260009575	0.5087667021	-0.1361647185	0.1914642083	0.6271942913	-0.09508305788	0.1858467858	0.629868947575604	0.392304020110746	0.948600070046353	not_robust	22.6507696576918	NO PLEIOTROPIC SNPS FOR REMOVAL	NA	0.949621093368561
ukb-d-41219_3	Anaesthetics administered during delivery: Spinal anaesthetic	10	5e-06	1.05255949489487	0.900743862200058	1.22996285268862	0.5191935922	0.05122481219	0.07946895697	0.643675226	0.05473009363	0.1183183611	0.8832628035	0.0364269977	0.2402983377	0.5973061065	0.1027575436	0.18766288	0.609979926196812	0.948816890466044	0.726039002855743	not_robust	23.3611364553823	NO PLEIOTROPIC SNPS FOR REMOVAL	THERE WERE 1 OUTLITER SNPs IN RADIAL ANALYSIS	0.823322811446242
ukb-d-41220_7	Anaesthetics administered post delivery: Other	55	5e-05	0.963815665420441	0.926836741123555	1.00226997451972	0.06483332381	-0.0368552211	0.019960522	0.3352405282	-0.03207330004	0.03328445753	0.9674474313	-0.002394041885	0.05838672683	0.8297522495	0.01768983608	0.08187326648	0.965877794625599	0.519345543434686	0.942489153035763	not_robust	18.4176283744029	NO PLEIOTROPIC SNPS FOR REMOVAL	THERE WERE 9 OUTLITER SNPs IN RADIAL ANALYSIS	0.354361203995215
prot-a-90	Anaphase-promoting complex subunit 10	13	5e-06	1.03535941661112	0.974841832373756	1.09963389543416	0.2581341851	0.03474862886	0.0307289149	0.383881759	0.03694394333	0.04242693192	0.6348859288	0.04084618521	0.08363987021	0.5570535488	0.03577810517	0.05922970431	0.595194627147894	0.938094346427334	0.956315146161771	not_robust	22.2715869574939	NO PLEIOTROPIC SNPS FOR REMOVAL	NA	0.63659375784538
prot-a-91	Anaphase-promoting complex subunit 7	8	5e-06	0.984397320863065	0.959602567328309	1.00983273525449	0.2269600462	-0.01572568206	0.01301550538	0.2347255665	-0.01746343947	0.01469647807	0.9875952754	-0.0003485205627	0.02150526251	0.2659435561	-0.01791230026	0.01481695041	0.550097509124304	0.378694036941648	0.994126887959434	not_robust	245.210398212993	NO PLEIOTROPIC SNPS FOR REMOVAL	NA	0.607548312859651
met-a-460	Androsterone sulfate	12	5e-06	1.10680303658667	0.984304582331556	1.24454664113799	0.08995202161	0.1014757125	0.05984469767	0.2260313566	0.08280135571	0.06839439467	0.5834670146	0.04834110772	0.08531529603	0.2570967438	0.07901645883	0.06610498513	0.418070716527762	0.39814625514353	0.985188300962457	not_robust	69.5668667476116	NO PLEIOTROPIC SNPS FOR REMOVAL	THERE WERE 1 OUTLITER SNPs IN RADIAL ANALYSIS	0.408419376313825
prot-a-56	Angiogenic factor with G patch and FHA domains 1	83	5e-05	1.02892572598854	1.0030325590208	1.05548732200137	0.02831789751	0.02851527348	0.01300372622	0.1056399173	0.03496269075	0.0216071796	0.9678653503	0.001420482714	0.03515138307	0.3410405412	0.04259973878	0.04448234508	0.917687907333879	0.399172721907649	0.946076419403548	all_significant	18.4580126085368	NO PLEIOTROPIC SNPS FOR REMOVAL	THERE WERE 5 OUTLITER SNPs IN RADIAL ANALYSIS	0.25240546655131
prot-c-4874_3_1	Angiogenin	16	5e-05	1.01483889235752	0.987089259626213	1.04336863905443	0.2977222709	0.01472987315	0.01414524567	0.2121581773	0.02577470477	0.02065855308	0.59380309	0.01610326811	0.02950468576	0.1472299553	0.0381015905	0.02492945462	0.524332284157774	0.958000031362352	0.965103245578492	not_robust	NA	NO PLEIOTROPIC SNPS FOR REMOVAL	NA	0.667732725495775
prot-a-92	Angiopoietin-1	11	5e-06	0.99088265188728	0.929025390953661	1.0568585523839	0.7806304434	-0.009159165501	0.03288777732	0.9518129323	-0.002872120868	0.04752783278	0.3180380039	0.1111989964	0.105198145	0.6467146366	0.03727279668	0.07888463935	0.535959382344543	0.256321738779582	0.962699164013789	not_robust	22.6805197272003	NO PLEIOTROPIC SNPS FOR REMOVAL	THERE WERE 1 OUTLITER SNPs IN RADIAL ANALYSIS	0.939284102631482
prot-a-2944	Angiopoietin-1 receptor, soluble	10	5e-06	1.10851393225699	1.06210727001588	1.15694824119741	2.34e-06	0.1030203186	0.02181907821	0.0001953014757	0.1311333695	0.03520342133	0.00738192093	0.1798089158	0.05048337661	0.01556901141	0.1182734288	0.03975235673	0.703139951503823	0.114114763749595	0.975441163330432	all_significant	41.4918037217363	NO PLEIOTROPIC SNPS FOR REMOVAL	NA	0.000611056216216216
prot-a-93	Angiopoietin-2	7	5e-06	1.05042054749303	0.969003315908866	1.13867858703935	0.2320698134	0.0491906054	0.04116216863	0.4293943668	0.04852877592	0.06141107199	0.6032648068	0.06651488702	0.1200026082	0.5718556812	0.05412103437	0.09053975541	0.568194118969709	0.881922474968089	0.95818470378945	not_robust	21.924349343874	NO PLEIOTROPIC SNPS FOR REMOVAL	NA	0.611511812158108
prot-a-94	Angiopoietin-2	95	5e-05	1.02707581676798	0.998925549042645	1.05601937441743	0.05954043278	0.02671575175	0.01417896957	0.1147274672	0.03196835199	0.02026782231	0.6386722022	-0.01527623451	0.03242670293	0.3258850709	0.05071934617	0.0513562862	0.290279414837859	0.153783286880314	0.945003261230859	not_robust	18.126810176358	NO PLEIOTROPIC SNPS FOR REMOVAL	THERE WERE 8 OUTLITER SNPs IN RADIAL ANALYSIS	0.344066783205957
prot-a-95	Angiopoietin-4	15	5e-06	1.00411351444068	0.95368535414878	1.05720817195765	0.8759135748	0.00410507707	0.02628905942	0.5759330977	0.02204164393	0.03940687252	0.7291539656	0.02950250531	0.08338532169	0.3698475715	0.06754950364	0.07290267688	0.649433545121438	0.750394671123355	0.959613659666909	not_robust	23.9064771726439	NO PLEIOTROPIC SNPS FOR REMOVAL	NA	0.968786309804144
prot-a-96	Angiopoietin-related protein 1	11	5e-06	0.974805309676785	0.936212343641621	1.01498917230449	0.2156724925	-0.02551751031	0.02060992605	0.297912008	-0.02954410964	0.02838265056	0.3064229456	-0.04976926164	0.04589996216	0.3053317788	-0.03289186991	0.03044419387	0.69968262810534	0.549675183836846	0.981023902250658	not_robust	52.6178020022952	NO PLEIOTROPIC SNPS FOR REMOVAL	THERE WERE 1 OUTLITER SNPs IN RADIAL ANALYSIS	0.595758846037818
prot-a-97	Angiopoietin-related protein 1	13	5e-06	0.997116197445104	0.96282277779961	1.03263106579133	0.8715139612	-0.002887968725	0.01785609528	0.6858613897	-0.009058715103	0.02239607415	0.9671282462	-0.001512811207	0.03588432145	0.6601768479	-0.01139502753	0.02527781143	0.644492205401157	0.96410480240292	0.982483541168505	not_robust	56.6494396543666	NO PLEIOTROPIC SNPS FOR REMOVAL	THERE WERE 2 OUTLITER SNPs IN RADIAL ANALYSIS	0.968437940553698
prot-a-98	Angiopoietin-related protein 3	12	5e-06	0.944284815755082	0.89224653965764	0.999358107466294	0.04745666609	-0.05732744674	0.02892109597	0.2268900635	-0.06046271438	0.05003498425	0.550459389	0.05570824015	0.09015878535	0.384674054	-0.07044177104	0.07780491768	0.801770221158468	0.200671216411971	0.95309789182185	not_robust	22.4371587451674	NO PLEIOTROPIC SNPS FOR REMOVAL	NA	0.310991982589763
prot-a-99	Angiopoietin-related protein 4	19	5e-06	0.985704995516942	0.940518214091741	1.03306275586097	0.5475872126	-0.01439816233	0.02394188862	0.7525547342	-0.0121165271	0.03843191412	0.2335537253	-0.0856829583	0.0693674113	0.9725101421	0.002312632633	0.06618387062	0.729560041978109	0.279631290757406	0.960981347287077	not_robust	23.6655468451117	NO PLEIOTROPIC SNPS FOR REMOVAL	THERE WERE 1 OUTLITER SNPs IN RADIAL ANALYSIS	0.83790842973441
prot-a-100	Angiopoietin-related protein 7	9	5e-06	0.960506308582024	0.891243405941413	1.03515197158891	0.2913133434	-0.04029472878	0.03818519243	0.5414692561	-0.03201324518	0.05242978689	0.2824307166	0.09724976162	0.08352373825	0.6014920803	-0.04492654568	0.08263708104	0.409816425611352	0.107655995122914	0.961302784662808	not_robust	23.2371652296224	NO PLEIOTROPIC SNPS FOR REMOVAL	NA	0.662459653928632
prot-a-2301	Angiostatin	15	5e-06	0.982576755875187	0.925141072979606	1.04357822756345	0.5673475708	-0.01757681526	0.03073072781	0.9387015859	-0.003185712263	0.0414256638	0.6046423512	-0.03260339059	0.06144629083	0.8994010099	-0.009051947633	0.07031638816	0.288021741869803	0.779558060662298	0.964466213505483	not_robust	27.6431094275699	NO PLEIOTROPIC SNPS FOR REMOVAL	THERE WERE 4 OUTLITER SNPs IN RADIAL ANALYSIS	0.848833915779301
prot-a-16	Angiotensin-converting enzyme 2	11	5e-06	0.925392597765218	0.882732806116875	0.970114007392263	0.001281589647	-0.0775372015	0.02407934719	0.0647058508	-0.08303936293	0.04495211324	0.5360503918	-0.05128796499	0.07972158232	0.2424559163	-0.0885379191	0.07126714722	0.909116403648995	0.722391339611227	0.953180962884748	all_significant	22.5898018298768	NO PLEIOTROPIC SNPS FOR REMOVAL	NA	0.0458619228493111
prot-c-3484_60_2	Angiotensinogen	18	5e-05	0.972591341365407	0.943554204474416	1.00252207325584	0.07231718917	-0.02779128362	0.01546437846	0.5825863064	-0.01219373447	0.02218612348	0.0853595005	-0.1322063772	0.07209610361	0.9383715503	-0.002873283818	0.03661699396	0.643751794563301	0.155802502049339	0.950597049187608	not_robust	NA	NO PLEIOTROPIC SNPS FOR REMOVAL	THERE WERE 2 OUTLITER SNPs IN RADIAL ANALYSIS	0.374051756831124
prot-c-3281_19_1	ANGL3	15	5e-05	0.957599474571626	0.928045077815819	0.988095056608707	0.006753131971	-0.04332567343	0.01599454016	0.2709416243	-0.02697459398	0.02450238457	0.8654307078	0.01133854543	0.06559721892	0.5287536504	-0.02575866816	0.03987672861	0.656365254598234	0.40240048665911	0.949792393076091	all_significant	NA	NO PLEIOTROPIC SNPS FOR REMOVAL	NA	0.121732763253362
prot-c-3796_79_2	ANGL4	11	5e-05	1.00344293112764	0.964860077594744	1.04356863695727	0.8635864686	0.003437017809	0.02000469555	0.7005146075	-0.011850438	0.03081029703	0.09790432179	0.1136128769	0.06153086216	0.7946731004	-0.01483567802	0.05550283579	0.554700527706022	0.0885419447441418	0.94061357428873	not_robust	NA	NO PLEIOTROPIC SNPS FOR REMOVAL	NA	0.966857538397358
ukb-b-4080	Ankle spacing width	294	5e-08	1.04081434533865	0.966638911426474	1.1206816616394	0.2889169385	0.04000343111	0.03772127322	0.8332008032	-0.01395125825	0.06624585145	0.9852411192	-0.001878552408	0.1014642919	0.6578035439	-0.05584395308	0.1259448186	0.992516190710301	0.65071175884768	0.986407281930423	not_robust	72.6985034343499	REMOVED 1 PLEIOTROPIC SNP	THERE WERE 28 OUTLITER SNPs IN RADIAL ANALYSIS	0.660088782167652
ukb-b-2122	Ankle spacing width (left)	149	5e-08	0.925039915612753	0.851797754011617	1.00457983300245	0.06410820951	-0.07791839039	0.04208559585	0.1308324246	-0.1109700595	0.07344985764	0.3838917282	-0.1093783165	0.1252386251	0.471350845	-0.0965399585	0.1336868324	0.974748424861558	0.786413368194232	0.983546237462766	not_robust	60.1090240851763	REMOVED 1 PLEIOTROPIC SNP	THERE WERE 27 OUTLITER SNPs IN RADIAL ANALYSIS	0.352706879714687
ukb-b-8607	Ankle spacing width (right)	161	5e-08	0.917934923660646	0.843525199066811	0.998908538841574	0.04710892977	-0.08562878013	0.04313098107	0.1473062113	-0.1024217915	0.07067898631	0.0572724656	-0.2289160537	0.11953093	0.5171710523	-0.08422079556	0.1297397712	0.775705148042422	0.197361062626594	0.983100080758731	not_robust	60.0850014884253	REMOVED 1 PLEIOTROPIC SNP	THERE WERE 25 OUTLITER SNPs IN RADIAL ANALYSIS	0.310270265465399
ebi-a-GCST005529	Ankylosing spondylitis	21	5e-08	1.00775961794153	0.853530406794985	1.18985737294019	0.9273265827	0.007729666945	0.08474682567	0.7307708642	-0.04637536969	0.1347728291	0.2810441998	-0.2467764649	0.2224135658	0.3141055908	-0.1821476266	0.1763928303	0.504739874988251	0.229459381570866	NA	not_robust	NA	NO PLEIOTROPIC SNPS FOR REMOVAL	THERE WERE 4 OUTLITER SNPs IN RADIAL ANALYSIS	0.983899508747557
prot-a-102	Ankyrin repeat domain-containing protein 27	13	5e-06	0.935561010434482	0.88449787881165	0.989572078365125	0.02001490669	-0.06660891847	0.02863583933	0.3033803876	-0.04648922208	0.04516975427	0.03788250425	-0.1973476807	0.08365830471	0.5895725396	-0.03949823365	0.07126132992	0.713165932726713	0.116536689981653	0.94900834074445	not_robust	24.0298463983996	NO PLEIOTROPIC SNPS FOR REMOVAL	THERE WERE 3 OUTLITER SNPs IN RADIAL ANALYSIS	0.214871142709756
prot-a-103	Ankyrin repeat domain-containing protein 46	12	5e-06	1.04514643327812	0.987612852031072	1.10603164463437	0.1263807931	0.04415700314	0.02888852619	0.2213919143	0.05082769407	0.04156544596	0.4592246708	0.0652016865	0.08470107567	0.4250762378	0.06064954199	0.07321659473	0.585027086200259	0.794656530326781	0.959517897497213	not_robust	24.1195952248969	NO PLEIOTROPIC SNPS FOR REMOVAL	NA	0.477942224887446
prot-a-101	Ankyrin-2	19	5e-06	1.0274368674277	0.989133359352865	1.06722365247117	0.1626110175	0.02706722261	0.01938435532	0.2321305147	0.04426441581	0.03704480213	0.3626129995	0.04176851501	0.04464666765	0.3527512577	0.04516755574	0.04734852653	0.918779871820322	0.693165424177861	0.969817928281843	not_robust	33.5902360769162	NO PLEIOTROPIC SNPS FOR REMOVAL	NA	0.530451923055938
prot-a-107	Annexin A1	11	5e-06	1.00106422461291	0.963588751264015	1.03999717772262	0.9564248966	0.001063658727	0.01946650035	0.5810319726	-0.01454346085	0.0263526758	0.5336246909	-0.02332965225	0.03604386109	0.5907188528	-0.01485885149	0.02674540843	0.633609615015843	0.417088511459862	0.982070546049503	not_robust	63.4863375112329	NO PLEIOTROPIC SNPS FOR REMOVAL	THERE WERE 1 OUTLITER SNPs IN RADIAL ANALYSIS	0.988362206868741
prot-a-106	Annexin A10	15	5e-06	1.00407462139873	0.971523231868413	1.03771666211019	0.8089077606	0.00406634261	0.01681451003	0.9199959871	-0.0037714522	0.0375497629	0.7053863858	0.02321109907	0.06005629395	0.7773457022	-0.01846792025	0.06405927287	0.987283234064222	0.723187487014987	0.962950444920571	not_robust	23.2412681774953	NO PLEIOTROPIC SNPS FOR REMOVAL	NA	0.949411285494085
prot-a-108	Annexin A2	13	5e-06	0.992933051619507	0.969774648932189	1.01664448135865	0.5558533805	-0.007092037533	0.01204057022	0.615053601	-0.009411841995	0.01871614294	0.7263150144	-0.008517826829	0.02371963866	0.7104208179	-0.007200845442	0.01893823539	0.905147748975594	0.933916528246167	0.987951791102808	not_robust	106.210090073166	NO PLEIOTROPIC SNPS FOR REMOVAL	THERE WERE 3 OUTLITER SNPs IN RADIAL ANALYSIS	0.842587913773298
prot-a-109	Annexin A2	10	5e-06	0.997101211992538	0.970862342600032	1.02404922235878	0.8310438972	-0.002902997631	0.01360591418	0.6143611995	-0.009486554631	0.01882783545	0.6381683439	-0.01166431393	0.02386802077	0.6409897793	-0.009133176118	0.01893003603	0.767601194997488	0.613755666235651	0.990130806446816	not_robust	128.756751443522	NO PLEIOTROPIC SNPS FOR REMOVAL	THERE WERE 3 OUTLITER SNPs IN RADIAL ANALYSIS	0.954719686815237
prot-a-110	Annexin A9	16	5e-06	0.980762444684945	0.931096450276172	1.03307769309944	0.46378259	-0.01942500503	0.02651398136	0.3793830524	-0.03283759155	0.0373564687	0.188059375	-0.07678418082	0.05548436566	0.4241700149	-0.05817281118	0.07080404603	0.486757404861164	0.256626349296945	0.948942553501594	not_robust	24.7671359705689	NO PLEIOTROPIC SNPS FOR REMOVAL	NA	0.795944325044833
prot-c-4960_72_1	annexin I	14	5e-05	1.02399971484427	0.999721155099612	1.04886788746274	0.05271847233	0.02371624814	0.01224241425	0.8439570017	0.004884143338	0.02481344348	0.2353425171	0.05886637756	0.04711603354	0.8717474384	-0.006037783406	0.0366690764	0.950445085871056	0.434345761432719	0.951541533066358	not_robust	NA	NO PLEIOTROPIC SNPS FOR REMOVAL	THERE WERE 1 OUTLITER SNPs IN RADIAL ANALYSIS	0.324542104974895
prot-c-4961_17_1	annexin II	17	5e-05	0.986342569649709	0.96250046154466	1.01077527084183	0.2706749152	-0.013751551	0.01248427668	0.1082402641	-0.02777183388	0.01729090023	0.0290772195	-0.05513019597	0.02284733536	0.211535496	-0.02348599249	0.01804611811	0.488260331098161	0.0458248657645537	0.973443231048538	not_robust	NA	NO PLEIOTROPIC SNPS FOR REMOVAL	THERE WERE 1 OUTLITER SNPs IN RADIAL ANALYSIS	0.647012603858438
prot-c-5335_73_3	annexin VI	15	5e-05	0.996790206579084	0.965888080576599	1.02868099929221	0.8414099874	-0.003214955858	0.01606752767	0.1942213179	-0.03036690577	0.02339168818	0.1496742677	-0.08113604577	0.0529869123	0.3758056178	-0.03771238205	0.04122664665	0.605118098179759	0.143636025110079	0.948817809785566	not_robust	NA	NO PLEIOTROPIC SNPS FOR REMOVAL	NA	0.957675026299776
ieu-a-45	Anorexia nervosa	47	5e-05	0.989278189076861	0.977608492330943	1.00108718680391	0.0749904186	-0.01077970372	0.006054234676	0.1404618293	-0.009701699742	0.006581558106	0.3249275986	-0.00725662506	0.007291123427	0.1608136227	-0.00943999504	0.00662304498	0.490649390799886	0.385342772814886	0.994134539985045	not_robust	NA	NO PLEIOTROPIC SNPS FOR REMOVAL	THERE WERE 2 OUTLITER SNPs IN RADIAL ANALYSIS	0.38053452512689
ieu-a-1186	Anorexia Nervosa	13	5e-06	1.00731707086107	0.971804188764255	1.04412770903817	0.6905382531	0.00729043097	0.01831192738	0.4011489433	0.03123477664	0.03720325644	0.5164465855	0.04590115671	0.06847095632	0.4353000798	0.04873286914	0.06037823397	0.955376228046256	0.548765930876906	0.96030825897897	not_robust	NA	NO PLEIOTROPIC SNPS FOR REMOVAL	THERE WERE 1 OUTLITER SNPs IN RADIAL ANALYSIS	0.902663775954786
prot-a-1606	Anosmin-1	12	5e-06	0.948413723941113	0.901390873583167	0.997889614950554	0.04120837803	-0.05296445427	0.02594481593	0.2854632437	-0.04801178576	0.04494951191	0.6578435421	-0.03050634859	0.06683895336	0.4867512494	-0.05192822433	0.07215789954	0.788992405397394	0.709321056015769	0.959758138298928	not_robust	24.4314760885538	NO PLEIOTROPIC SNPS FOR REMOVAL	THERE WERE 1 OUTLITER SNPs IN RADIAL ANALYSIS	0.290200691345379
prot-c-5443_62_2	ANP	14	5e-05	1.01958746546113	0.988271643151093	1.05189560676944	0.2229339436	0.01939809986	0.01591621246	0.3679250727	0.02295719043	0.02549759714	0.0872642143	0.1242999249	0.06675669868	0.4330868809	0.0365482795	0.04517855663	0.713914934744749	0.128087352811154	0.947215707553153	not_robust	NA	NO PLEIOTROPIC SNPS FOR REMOVAL	THERE WERE 2 OUTLITER SNPs IN RADIAL ANALYSIS	0.602514059598098
ukb-b-8446	Answered sexual history questions	10	5e-07	0.311037479775066	0.0187272841964819	5.16595534140498	0.4153014099	-1.16784186	1.43363873	0.7049147703	0.7771979165	2.05230867	0.8933311643	-0.97003108	7.008004332	0.5728201286	2.149883237	3.674040447	0.51097739255055	0.977640534790396	0.966780022770488	not_robust	27.6520775208627	NO PLEIOTROPIC SNPS FOR REMOVAL	THERE WERE 1 OUTLITER SNPs IN RADIAL ANALYSIS	0.76668164089001
prot-a-58	Anterior gradient protein 2 homolog	7	5e-06	1.03835160209886	0.969602861852571	1.11197490436575	0.2815740356	0.03763445773	0.03495059685	0.4235148006	0.04891895015	0.06112283802	0.6564928954	0.06284299477	0.1330088414	0.6971215871	0.02853699902	0.06986680676	0.82571073904431	0.845711606967448	0.954604997763685	not_robust	22.9717157234719	NO PLEIOTROPIC SNPS FOR REMOVAL	NA	0.657526055653889
ieu-b-4898	Anti-Alpha-casein protein IgG levels	10	5e-06	1.000094463313	0.975929677978848	1.02485758771136	0.9939606207	9.45e-05	0.01247918636	0.8549837583	0.003669120271	0.02007580618	0.2844249026	0.04333096956	0.03776912113	0.9173232426	0.003208153799	0.03005086963	0.682506487926178	0.249604040666966	0.959828014481509	not_robust	NA	REMOVED 1 PLEIOTROPIC SNP	THERE WERE 1 OUTLITER SNPs IN RADIAL ANALYSIS	0.998715424002018
ieu-b-4899	Anti-Beta-casein protein IgG levels	48	5e-05	0.984056832392266	0.972547469742607	0.995702399631132	0.007416953377	-0.0160716271	0.00600243138	0.2528166195	-0.01102329289	0.009639665536	0.124775236	-0.02505074103	0.01602160685	0.7548450282	-0.006541636467	0.02082747838	0.955542228667677	0.532195967466327	0.947427139256564	all_significant	NA	REMOVED 1 PLEIOTROPIC SNP	THERE WERE 5 OUTLITER SNPs IN RADIAL ANALYSIS	0.12888957469168
ebi-a-GCST006344	Anti-cytomegalovirus IgG levels	11	5e-06	1.04668534593585	0.979361159218468	1.11863759664627	0.1785682337	0.04562835753	0.03391997743	0.2820013087	0.05441222461	0.05057676425	0.8600491299	0.02700906432	0.1488663969	0.550824356	0.05457621826	0.08840915258	0.682215244380666	0.899677274592284	0.921849568181836	not_robust	26.298144470412	NO PLEIOTROPIC SNPS FOR REMOVAL	THERE WERE 1 OUTLITER SNPs IN RADIAL ANALYSIS	0.548070608008069
ieu-b-4900	Anti-Cytomegalovirus IgG levels	7	5e-06	0.894390920954724	0.790526046721594	1.01190229316753	0.07637199324	-0.1116123276	0.06298180897	0.5124587545	-0.0452227587	0.06904090633	0.2638721818	-0.2982204059	0.2370195095	0.8622633765	0.02035529867	0.1124077146	0.0940015424022437	0.450313846842102	0.955968606847808	not_robust	NA	NO PLEIOTROPIC SNPS FOR REMOVAL	NA	0.383193469797009
ebi-a-GCST006345	Anti-Epstein-Barr virus early antigen (EA) IgG levels	39	5e-05	0.99540587825847	0.979891749831691	1.01116563400162	0.5655988155	-0.004604707152	0.008014523277	0.5513763785	-0.007189324998	0.01206872253	0.3546967303	-0.03051855369	0.03256104462	0.3845609595	-0.02408047589	0.02737406791	0.688392315566718	0.414703916261413	0.95069722099696	not_robust	20.180110396304	NO PLEIOTROPIC SNPS FOR REMOVAL	THERE WERE 3 OUTLITER SNPs IN RADIAL ANALYSIS	0.847917773063056
ieu-b-4901	Anti-Epstein-Barr virus IgG levels	13	5e-06	1.01300787747493	0.956690230790119	1.07264078465477	0.6578718661	0.01292400162	0.02918348435	0.8143889435	0.01078857745	0.04595424246	0.6869759356	0.0292268027	0.07063078256	0.8439015646	0.01441103473	0.07162043388	0.702533298831221	0.797699722023258	0.958671095258578	not_robust	NA	NO PLEIOTROPIC SNPS FOR REMOVAL	NA	0.888264123588907
ebi-a-GCST006361	Anti-Epstein-Barr virus nuclear antigen (EBNA) IgG levels	6	5e-06	0.95551522363241	0.909385879379998	1.00398451668918	0.07146947137	-0.04550458279	0.02524550118	0.6298310549	-0.02549289623	0.0528937049	0.9888474553	-0.005173421009	0.3478925324	0.9578084583	-0.004019259819	0.07227965575	0.876438440886119	0.912656544280333	0.972535854019151	not_robust	26.5749185277995	NO PLEIOTROPIC SNPS FOR REMOVAL	THERE WERE 1 OUTLITER SNPs IN RADIAL ANALYSIS	0.372458485640205
ieu-b-4902	Anti-Feline herpes virus IgG levels	9	5e-06	0.953718651118748	0.902011781148187	1.00838956264401	0.09566717277	-0.047386566	0.02843935299	0.2154684831	-0.04978053771	0.04018876623	0.8910034749	-0.009215487454	0.06485154764	0.1644024859	-0.1054904336	0.06892147769	0.434611006222266	0.529812710462674	0.961450565255277	not_robust	NA	NO PLEIOTROPIC SNPS FOR REMOVAL	NA	0.42207133484189
ieu-b-4905	Anti-Helicobacter pylori IgG levels	10	5e-06	1.02691293665323	0.945669428520906	1.11513616456351	0.5276804154	0.02655715292	0.04205069654	0.2303831775	0.06462985459	0.05388639509	0.543193841	-0.06614700577	0.1041778146	0.2888772049	0.1028017916	0.09121412033	0.241843382955807	0.358966868836614	0.955740363078549	not_robust	NA	NO PLEIOTROPIC SNPS FOR REMOVAL	THERE WERE 1 OUTLITER SNPs IN RADIAL ANALYSIS	0.828701561599708
ebi-a-GCST006355	Anti-hepatitis B virus core antigen (HBc) IgG levels	14	5e-06	1.01954759647367	0.950666961840969	1.09341898182966	0.5875184	0.01935899604	0.03568901615	0.1776508688	0.0632348766	0.04690933287	0.8700556993	0.02243025782	0.1342132718	0.2454953432	0.1125911216	0.09256875327	0.239981535891211	0.981392662036511	0.465723449992549	not_robust	20.7534178037522	NO PLEIOTROPIC SNPS FOR REMOVAL	NA	0.855982692895326
ebi-a-GCST006354	Anti-hepatitis B virus surface antigen (HBs) IgG levels	28	5e-05	1.01984158361386	1.00218862041188	1.03780549338166	0.02742579516	0.01964730505	0.008908712337	0.2533699757	0.01635484071	0.01431869112	0.5002410094	-0.03291652945	0.04814786523	0.653596158	0.01216300351	0.02680228738	0.825989812262986	0.273915681159462	0.948387155337393	not_robust	18.6836163609223	NO PLEIOTROPIC SNPS FOR REMOVAL	THERE WERE 3 OUTLITER SNPs IN RADIAL ANALYSIS	0.248116135614157
ebi-a-GCST006346	Anti-herpes simplex virus 1 IgG levels	34	5e-05	0.943880481600156	0.896127759700881	0.99417784339492	0.02922444819	-0.05775572933	0.02648803974	0.7647085492	-0.01447890584	0.0483753446	0.5442510283	0.08892428452	0.1450793744	0.9945989735	0.0006037494113	0.08851714498	0.98276955037132	0.304739442437107	0.947066016713931	not_robust	18.5269642076047	NO PLEIOTROPIC SNPS FOR REMOVAL	THERE WERE 4 OUTLITER SNPs IN RADIAL ANALYSIS	0.2551384395487
ieu-b-4906	Anti-Herpes simplex virus 1 IgG levels	51	5e-05	0.989765705323696	0.978171109769997	1.00149773557027	0.08706919394	-0.01028702515	0.006012061344	0.2312539498	-0.01190346618	0.009943294978	0.1476480654	-0.02109237813	0.01433749126	0.9827363969	0.0004743895391	0.02181410898	0.897354156107691	0.393836490486919	0.947343534983384	not_robust	NA	NO PLEIOTROPIC SNPS FOR REMOVAL	THERE WERE 4 OUTLITER SNPs IN RADIAL ANALYSIS	0.403675323503198
ebi-a-GCST006347	Anti-herpes simplex virus 2 IgG levels	7	5e-06	0.979279192449878	0.929464673401001	1.03176351313736	0.4318228555	-0.02093849585	0.02663672587	0.3710867822	-0.03578488883	0.04000817107	0.310730031	0.1674504795	0.1485211143	0.4201292319	-0.04953814586	0.05725076591	0.559453245674212	0.25211652028713	0.960935083699972	not_robust	25.2385738032441	NO PLEIOTROPIC SNPS FOR REMOVAL	NA	0.779049444111128
ebi-a-GCST006350	Anti-influenza A virus IgG levels	9	5e-06	1.07639135185628	0.871658319598026	1.32921159163065	0.4940383647	0.07361410552	0.1076387106	0.9149671367	0.01708821503	0.1600388251	0.2124043267	-0.7018728514	0.5115566854	0.5418424798	-0.1749468545	0.274588	0.540026809339114	0.16366282084144	0.962561041761531	not_robust	23.69386290817	NO PLEIOTROPIC SNPS FOR REMOVAL	NA	0.810650811086316
ieu-b-4904	Anti-Influenza virus subtype H3N2 IgG levels	8	5e-06	0.992808002326679	0.965660643060927	1.02071854803935	0.6098596706	-0.007217984763	0.01414531781	0.6331642387	-0.009660295376	0.02024039908	0.9432560468	0.002860428271	0.03854538606	0.4701712049	-0.02569428836	0.03365808037	0.550018113857227	0.785085798747171	0.953143505852951	not_robust	NA	NO PLEIOTROPIC SNPS FOR REMOVAL	NA	0.867666055742004
ebi-a-GCST006351	Anti-measles virus IgG levels	50	5e-05	0.961347940677876	0.890645545366761	1.03766292646197	0.3118232888	-0.03941887448	0.03897442491	0.5307134351	-0.03539327449	0.05645604852	0.3284120149	0.1446197214	0.146469489	0.2915580138	-0.1615224464	0.1514933732	0.252917574569556	0.198860258076553	0.944847074660774	not_robust	18.2493703314678	NO PLEIOTROPIC SNPS FOR REMOVAL	THERE WERE 6 OUTLITER SNPs IN RADIAL ANALYSIS	0.68179149499561
ieu-b-4907	Anti-Measles virus IgG levels	7	5e-06	0.986819664070963	0.95024213407674	1.02480516752005	0.4911339762	-0.01326796742	0.01927065381	0.6263953827	-0.01180614377	0.02425222548	0.3441087146	-0.05158302878	0.04938650564	0.2388506438	-0.04960144417	0.03793094083	0.300955239780805	0.435957745109496	0.965626794868432	not_robust	NA	NO PLEIOTROPIC SNPS FOR REMOVAL	NA	0.8086818547379
ebi-a-GCST006352	Anti-mumps virus IgG levels	42	5e-05	1.02070290725938	0.936287457250327	1.11272923376266	0.6417440533	0.02049151472	0.04404298568	0.980978568	-0.001853336405	0.07773381208	0.8211999266	0.05933975798	0.2608431765	0.7988746441	-0.04518401207	0.1761802898	0.97291199767305	0.879576900543203	0.943757413626673	not_robust	18.5838432191982	NO PLEIOTROPIC SNPS FOR REMOVAL	THERE WERE 1 OUTLITER SNPs IN RADIAL ANALYSIS	0.880632160628405
ebi-a-GCST006353	Anti-rubella virus IgG levels	6	5e-06	0.950724301977601	0.866406681981266	1.04324760781374	0.2862194151	-0.05053116175	0.04738250471	0.4722868484	-0.06140702571	0.08543429535	0.494570266	-0.2863894756	0.3814857928	0.6673582992	-0.05926197489	0.1298954435	0.795937221813564	0.56373399671764	0.105373961225458	not_robust	25.9236116260974	NO PLEIOTROPIC SNPS FOR REMOVAL	NA	0.658910220175333
ieu-b-4908	Anti-Saccharomyces cerevisiae IgA levels	9	5e-06	1.00754806003735	0.987201824213881	1.02831363190946	0.4700086228	0.007519715971	0.01040841527	0.1546440681	0.0204168152	0.01434452386	0.7501071875	-0.008734916977	0.02636470433	0.5177986767	0.01588348604	0.02347880052	0.482218640542848	0.520981743677353	0.960645841938125	not_robust	NA	NO PLEIOTROPIC SNPS FOR REMOVAL	NA	0.798600005921849
ieu-b-4909	Anti-SAG1 protein domain IgG levels	8	5e-06	0.979866351852348	0.956656348659554	1.00363946660444	0.09631857639	-0.02033909228	0.01223058778	0.2770835306	-0.02863097363	0.02634200393	0.3033846173	-0.06036897452	0.05363881787	0.4845032865	-0.02927580716	0.03966804012	0.943911563637346	0.4463729431644	0.939227208455044	not_robust	NA	NO PLEIOTROPIC SNPS FOR REMOVAL	THERE WERE 1 OUTLITER SNPs IN RADIAL ANALYSIS	0.423013675036445
ieu-b-4911	Anti-Theiler's virus IgG levels	9	5e-06	0.972750064972406	0.944740976968034	1.00158954885243	0.06381806378	-0.02762810032	0.01490631999	0.06498719145	-0.03895244315	0.02110847428	0.1725955493	-0.05215219645	0.03433657219	0.2102604085	-0.04311709036	0.03165349269	0.446980015564276	0.451489304382119	0.925099647529809	not_robust	NA	NO PLEIOTROPIC SNPS FOR REMOVAL	THERE WERE 1 OUTLITER SNPs IN RADIAL ANALYSIS	0.352674230806587
ieu-b-4910	Anti-Toxoplasma gondii IgG levels	81	5e-05	0.985484908714348	0.960267738305333	1.01136429618853	0.2689152122	-0.01462146584	0.01322534362	0.4569580704	-0.01554155568	0.02089297503	0.376407016	-0.0309244322	0.03476402966	0.9982047687	-0.0001321615255	0.05855543294	0.925869956908993	0.604832845248319	0.947267489760496	not_robust	NA	NO PLEIOTROPIC SNPS FOR REMOVAL	THERE WERE 4 OUTLITER SNPs IN RADIAL ANALYSIS	0.644889248020948
ebi-a-GCST006348	Anti-varicella zoster virus IgG levels	6	5e-06	1.02016237499872	0.789008038309896	1.31903760269965	0.8789715364	0.0199618058	0.1310921306	0.2173570389	0.2005029177	0.1625365739	0.5270184826	0.5713102866	0.8256135279	0.3664983497	0.2293057455	0.2310245034	0.326466462130512	0.53528064062317	0	not_robust	23.8733345408686	NO PLEIOTROPIC SNPS FOR REMOVAL	NA	0.969035027920675
prot-a-421	Antigen-presenting glycoprotein CD1d	8	5e-06	1.06849796199947	1.01248110932839	1.12761402092166	0.01588844064	0.06625388843	0.02747450309	0.0491316027	0.0934296022	0.04748771475	0.1654422166	0.1908438301	0.1208729806	0.211486485	0.09889926951	0.07191995123	0.798149424914588	0.320387262341785	0.963322902149132	not_robust	25.086368952423	NO PLEIOTROPIC SNPS FOR REMOVAL	THERE WERE 4 OUTLITER SNPs IN RADIAL ANALYSIS	0.193595389560353
prot-c-3344_60_4	Antithrombin III	12	5e-05	0.994179873263047	0.964321031664606	1.02496325180751	0.7075247347	-0.00583712968	0.01555810701	0.5117939937	-0.01865924541	0.0284419413	0.9794174696	-0.00191982862	0.07257859788	0.4063531197	-0.04125813931	0.0477860276	0.890229771338574	0.956041085907215	0.948267776584994	not_robust	NA	NO PLEIOTROPIC SNPS FOR REMOVAL	NA	0.910388065877134
prot-a-2695	Antithrombin-III	10	5e-06	0.990486803457926	0.917853973240762	1.06886731051602	0.8056802331	-0.009558736044	0.03885624261	0.3915980287	-0.04457045124	0.05202434739	0.44242919	-0.06877478674	0.08511291909	0.3169900639	-0.08810877776	0.08316302909	0.372940787972156	0.454198509912615	0.957316034486535	not_robust	23.6659629743469	NO PLEIOTROPIC SNPS FOR REMOVAL	NA	0.948757754751712
ukb-d-KRA_PSY_ANXIETY	Anxiety disorders	13	5e-06	0.00061746268570143	3.74924433665606e-09	101.689869744173	0.227883825	-7.389891919	6.128479392	0.2204997057	-10.9551229	8.941494364	0.1323525568	-35.59879142	21.90117906	0.2202774695	-20.59189129	15.92299164	0.531893262826035	0.205070246520908	0.934111780866699	not_robust	22.6425896087805	NO PLEIOTROPIC SNPS FOR REMOVAL	NA	0.608336121824917
ukb-d-ICDMAIN_ANY_ENTRY	Any ICDMAIN event in hilmo or causes of death	8	5e-07	1.83507084583819	0.379303513252187	8.87807492309293	0.4503920605	0.6070830888	0.80433758	0.4822436207	0.8012845091	1.140296204	0.4520304062	2.220083352	2.761065909	0.6159992198	0.9681064948	1.845099684	0.61862679233128	0.558249182218638	0.967439303943283	not_robust	28.9435669200399	NO PLEIOTROPIC SNPS FOR REMOVAL	THERE WERE 2 OUTLITER SNPs IN RADIAL ANALYSIS	0.789535476994344
ukb-d-KRA_PSY_ANYMENTAL	Any mental disorder	18	5e-06	28.26510963808	0.614218072040719	1300.70484607903	0.08717202749	3.341628169	1.953588478	0.2112185946	4.414171999	3.530711568	0.6444343667	2.565401457	5.453936446	0.3919789788	5.289764268	6.022122054	0.942278584447639	0.872016458611789	0.958924331224406	not_robust	23.1825989720771	NO PLEIOTROPIC SNPS FOR REMOVAL	NA	0.403675323503198
prot-a-949	AP-4 complex accessory subunit tepsin	17	5e-06	1.00504986714759	0.967934733129848	1.04358816858149	0.7930273439	0.005037159332	0.0191978458	0.5496662993	-0.02321910474	0.03881104415	0.5890201577	-0.03014716358	0.05460574089	0.5279545894	-0.03793654878	0.05879995594	0.970335933871964	0.460404838726554	0.961840767914084	not_robust	25.797429382061	NO PLEIOTROPIC SNPS FOR REMOVAL	THERE WERE 1 OUTLITER SNPs IN RADIAL ANALYSIS	0.943672358369831
prot-a-112	AP-4 complex subunit mu-1	9	5e-06	1.0387675552578	1.01184696695214	1.06640437645084	0.004523822817	0.03803496741	0.01339674817	0.468525208	0.02925357695	0.04035640076	0.3820846216	0.09216870196	0.09883352303	0.5912210575	0.03006464543	0.0537473719	0.995183092721951	0.579613680294428	0.969556127765068	all_significant	30.5591503844776	NO PLEIOTROPIC SNPS FOR REMOVAL	THERE WERE 2 OUTLITER SNPs IN RADIAL ANALYSIS	0.0993390364951227
prot-c-2797_56_2	Apo B	18	5e-05	0.973182991840352	0.946630568877794	1.00048019443328	0.05410620451	-0.02718314476	0.01411388976	0.06056424171	-0.04337680588	0.02311379113	0.4648362317	-0.04992823577	0.0666764409	0.1536922223	-0.06373877982	0.04268383417	0.829374216015706	0.72868350680603	0.945373121152588	not_robust	NA	NO PLEIOTROPIC SNPS FOR REMOVAL	THERE WERE 1 OUTLITER SNPs IN RADIAL ANALYSIS	0.328297876958218
prot-c-4712_28_2	Apo D	17	5e-05	0.975196379773463	0.952224483261089	0.998722460765076	0.038912754	-0.02511641311	0.01216227405	0.2921598218	-0.02385502653	0.02264584317	0.1235816079	-0.07865257168	0.04820662228	0.4896965668	-0.02567972813	0.03631873511	0.932215345108288	0.25497528156615	0.950412914904794	not_robust	NA	NO PLEIOTROPIC SNPS FOR REMOVAL	NA	0.284570703274887
prot-c-2418_55_9	Apo E	19	5e-05	0.997634430505152	0.96653549324871	1.02973399723173	0.8834639492	-0.002368371875	0.01615759472	0.4998965025	0.01556180169	0.02306639234	0.4040490565	-0.04342793218	0.05074975081	0.3270940548	0.05194061267	0.05155909652	0.426327790226197	0.404868040243682	0.946330950740497	not_robust	NA	NO PLEIOTROPIC SNPS FOR REMOVAL	THERE WERE 2 OUTLITER SNPs IN RADIAL ANALYSIS	0.970567064504502
prot-c-5312_49_3	Apo E2	17	5e-05	0.998952269659653	0.966879967140408	1.03208844010857	0.949796479	-0.001048279593	0.01664930651	0.1391738957	0.03492564455	0.02361637024	0.1469133592	0.06839972729	0.04471558769	0.3048753913	0.05060884801	0.0477432381	0.38736549242689	0.116501123038854	0.949676163436565	not_robust	NA	NO PLEIOTROPIC SNPS FOR REMOVAL	THERE WERE 2 OUTLITER SNPs IN RADIAL ANALYSIS	0.98602278248064
prot-c-2937_10_2	Apo E3	20	5e-05	1.00214510170545	0.974983651697602	1.03006322528957	0.8785171741	0.00214280426	0.01401907136	0.470822521	0.01466708363	0.02033870696	0.6143204239	-0.0262259252	0.05114165166	0.350682473	0.0412015658	0.04306158474	0.634597292805619	0.568669577211795	0.948931793273692	not_robust	NA	NO PLEIOTROPIC SNPS FOR REMOVAL	THERE WERE 1 OUTLITER SNPs IN RADIAL ANALYSIS	0.969035027920675
prot-c-2938_55_2	Apo E4	15	5e-05	0.996764876033964	0.963772842076374	1.03088629884455	0.8503369214	-0.003240368293	0.01717310451	0.5923004366	0.01340347385	0.02502957821	0.6492356334	-0.02506063593	0.05382932634	0.4862440092	0.03531924625	0.04938391898	0.488617590827718	0.67479262657205	0.950480450598025	not_robust	NA	NO PLEIOTROPIC SNPS FOR REMOVAL	THERE WERE 1 OUTLITER SNPs IN RADIAL ANALYSIS	0.961135825202409
prot-a-1	APOBEC1 complementation factor	16	5e-06	1.08116687204806	1.04171344771091	1.12211453906332	3.88e-05	0.07804089497	0.01896632227	0.08016840615	0.06610029222	0.03777786074	0.02288754211	0.1412053542	0.05526300764	0.1279010969	0.06515178324	0.04042846964	0.890232158171055	0.22154395911663	0.967658779195821	all_significant	31.6542426527599	NO PLEIOTROPIC SNPS FOR REMOVAL	THERE WERE 1 OUTLITER SNPs IN RADIAL ANALYSIS	0.00506602162162162
ieu-b-107	apolipoprotein A-I	227	5e-08	1.01810844654983	0.95002037630956	1.09107639665862	0.6113303975	0.01794644148	0.03531545273	0.5781002459	-0.03469303674	0.06237939446	0.2619169908	-0.0661900467	0.05885158982	0.4334067071	-0.04569885813	0.05823171563	0.843372614658149	0.0667616288394243	0.993105940879158	not_robust	NA	REMOVED 1 PLEIOTROPIC SNP	THERE WERE 29 OUTLITER SNPs IN RADIAL ANALYSIS	0.868245524128326
met-c-842	Apolipoprotein A-I	9	5e-08	0.899109711237594	0.804224817027761	1.0051894143598	0.06161790758	-0.106350215	0.05690112793	0.1174916795	-0.09007917947	0.0575442705	0.2955832467	0.1483915505	0.1312842486	0.278148181	-0.07337197386	0.06306080148	0.102148255193163	0.0757120480718808	0.973246815588711	not_robust	84.0616983046169	NO PLEIOTROPIC SNPS FOR REMOVAL	NA	0.348362915762411
prot-a-125	Apolipoprotein A-V	9	5e-06	1.02095087278004	0.946397415243556	1.10137735780066	0.5919938236	0.02073442126	0.03868730547	0.9363079186	-0.004322559228	0.05409206361	0.4625290091	-0.06973970386	0.0897396145	0.5476223613	-0.06078444979	0.09681880721	0.456063573410594	0.299222998099671	0.955638706997287	not_robust	22.0727380687084	NO PLEIOTROPIC SNPS FOR REMOVAL	THERE WERE 1 OUTLITER SNPs IN RADIAL ANALYSIS	0.859222521199219
prot-a-126	Apolipoprotein A-V	11	5e-06	1.01221721344943	0.975319798031433	1.05051049847582	0.5215513927	0.01214318563	0.01894543337	0.541740833	-0.02442180355	0.0400237605	0.9613527032	0.004490940823	0.09014038881	0.6198144319	-0.02366091252	0.04621902137	0.955827147744206	0.930026601208017	0.964840619100927	not_robust	29.787243975796	NO PLEIOTROPIC SNPS FOR REMOVAL	THERE WERE 1 OUTLITER SNPs IN RADIAL ANALYSIS	0.825494651901441
met-d-ApoA1	Apolipoprotein A1	59	5e-08	0.97654017535101	0.905920012742155	1.05266546787945	0.535354477	-0.02373938732	0.03829840596	0.2347319763	-0.07629394894	0.06420657892	0.2233718931	-0.08197239547	0.06658916264	0.195049984	-0.07607445324	0.05803113197	0.701509160286415	0.275211806924429	0.992438918845099	not_robust	NA	NO PLEIOTROPIC SNPS FOR REMOVAL	THERE WERE 5 OUTLITER SNPs IN RADIAL ANALYSIS	0.831212796256657
ieu-b-108	apolipoprotein B	154	5e-08	1.00848693961075	0.942956699052558	1.07857116704016	0.8052623584	0.008451128017	0.03427859373	0.6976026631	0.02494842045	0.06420760599	0.4727657119	0.03903464037	0.05423134417	0.6608709658	0.02401575021	0.05463501341	0.987160969678566	0.414967838693644	0.995373208173319	not_robust	NA	REMOVED 2 PLEIOTROPIC SNP	THERE WERE 15 OUTLITER SNPs IN RADIAL ANALYSIS	0.948757754751712
met-d-ApoB	Apolipoprotein B	39	5e-08	0.953094595359669	0.899955213379918	1.00937168227763	0.1007330154	-0.04804111965	0.02926997967	0.1098560362	-0.08044339098	0.05031357939	0.3338812552	-0.05085186722	0.05193647078	0.1048593514	-0.08400753006	0.05056377321	0.960252278701748	0.939454930423941	0.994753680352469	not_robust	NA	REMOVED 1 PLEIOTROPIC SNP	THERE WERE 7 OUTLITER SNPs IN RADIAL ANALYSIS	0.430932506165737
prot-a-129	Apolipoprotein D	14	5e-06	1.0491599075291	1.00913392997019	1.0907734631408	0.01559915464	0.04798975586	0.01984555507	0.2055289579	0.04990803807	0.03942321183	0.9999272689	-6.08e-06	0.06536932813	0.623959982	0.02991589522	0.05957571022	0.956162498799287	0.424901814957716	0.963590308138535	all_significant	24.0914964211006	REMOVED 1 PLEIOTROPIC SNP	THERE WERE 1 OUTLITER SNPs IN RADIAL ANALYSIS	0.191998767046726
prot-a-130	Apolipoprotein D	14	5e-06	1.00623497727606	0.954971392298659	1.06025043017948	0.8157738998	0.006215620224	0.02667832392	0.4276369613	0.03505926493	0.04419745047	0.486055303	0.05227904032	0.0727360141	0.6146782515	0.03612162307	0.07003515971	0.773274359994021	0.493914604323086	0.960477932536032	not_robust	23.5679831925004	NO PLEIOTROPIC SNPS FOR REMOVAL	NA	0.950771192239947
prot-a-132	Apolipoprotein E (isoform E2)	12	5e-06	1.05553247826431	0.986305004502118	1.12961893895409	0.1183899864	0.05404535833	0.03460969151	0.3522439152	0.04380917419	0.04709419987	0.3541551542	0.09666266603	0.09948626284	0.6474842052	0.03222721778	0.06855779209	0.408126384469426	0.655796717563814	0.959491636948735	not_robust	22.7396514123266	NO PLEIOTROPIC SNPS FOR REMOVAL	NA	0.463486243353647
prot-a-131	Apolipoprotein E (isoform E3)	15	5e-06	1.02792518930673	0.977619267058098	1.08081973260505	0.2819964889	0.02754239134	0.0256007008	0.9236188123	-0.0036984194	0.03857490469	0.5328555241	-0.03283462439	0.05124881474	0.5482295265	-0.03193430934	0.05190048383	0.59322281868554	0.186262216529965	0.974112034820659	not_robust	38.2482727374059	NO PLEIOTROPIC SNPS FOR REMOVAL	NA	0.657526055653889
prot-a-133	Apolipoprotein F	13	5e-06	1.00138905365465	0.949966899161612	1.05559471352565	0.9588398817	0.001388089812	0.02689603459	0.7589055979	-0.01332113235	0.04340286824	0.4808320539	-0.05009482406	0.06865254115	0.667804144	-0.02953239933	0.06712919862	0.648245294979161	0.422098578576185	0.96384320252354	not_robust	25.8311406176456	NO PLEIOTROPIC SNPS FOR REMOVAL	THERE WERE 1 OUTLITER SNPs IN RADIAL ANALYSIS	0.988915839853386
prot-a-134	Apolipoprotein L1	11	5e-06	1.01108404445319	0.96979418047121	1.05413186172256	0.6043332895	0.01102306661	0.02127269474	0.7621044589	0.007865397319	0.02598255276	0.6509742663	-0.0178259174	0.03809709168	0.7871071761	0.00794053635	0.0286226572	0.418599486917664	0.38345569173383	0.984726826667789	not_robust	59.9311839247218	NO PLEIOTROPIC SNPS FOR REMOVAL	THERE WERE 1 OUTLITER SNPs IN RADIAL ANALYSIS	0.866014793305216
prot-a-135	Apolipoprotein L1	16	5e-06	1.00559371934626	0.979473044239731	1.03241098296234	0.6778392564	0.005578132596	0.01342790535	0.3984086161	-0.01636709873	0.01938157783	0.9025345371	-0.002412261785	0.01934464882	0.3008156221	-0.01722788722	0.01607597735	0.409591831323001	0.566928011024592	0.99140456696637	not_robust	126.948574666434	NO PLEIOTROPIC SNPS FOR REMOVAL	THERE WERE 1 OUTLITER SNPs IN RADIAL ANALYSIS	0.897310159211837
prot-a-136	Apolipoprotein M	27	5e-06	1.0068603213666	0.970135147097275	1.04497575392018	0.7183667028	0.006836896436	0.01895754425	0.7362046954	0.01100099962	0.03265520091	0.2893622754	0.05447823379	0.05032640458	0.5798434486	0.02884311678	0.05144687237	0.845658074890261	0.301042057520122	0.959066322621126	not_robust	24.1982901597568	NO PLEIOTROPIC SNPS FOR REMOVAL	THERE WERE 1 OUTLITER SNPs IN RADIAL ANALYSIS	0.915199152237368
prot-a-137	Apolipoprotein M	12	5e-06	1.00866484944631	0.93328135395987	1.09013726052893	0.8276642248	0.00862752509	0.03963065832	0.460091857	0.0364490533	0.04934245338	0.2181940985	0.1336528402	0.1017156132	0.4389601715	0.06431785389	0.08009318566	0.229515275154153	0.214017937949589	0.957166845444016	not_robust	22.1990908358324	NO PLEIOTROPIC SNPS FOR REMOVAL	NA	0.95431947912386
prot-a-236	Apoptosis regulator Bcl-2	7	5e-06	0.9652251160582	0.871639013272949	1.06885936779177	0.4963702657	-0.03539392396	0.05203366961	0.5384019732	-0.04028661198	0.06548205744	0.5731479066	0.09602804816	0.1593942752	0.5679279939	-0.05431298431	0.08991388677	0.339851223082428	0.421892000136378	0.95962472533856	not_robust	22.1720595995548	NO PLEIOTROPIC SNPS FOR REMOVAL	THERE WERE 1 OUTLITER SNPs IN RADIAL ANALYSIS	0.812436986671511
prot-a-63	Apoptosis-inducing factor 1, mitochondrial	13	5e-06	1.01438722471753	0.96050069064955	1.07129693053554	0.608005401	0.01428471069	0.02784963695	0.2261248393	0.05161218927	0.04264055046	0.2496047623	0.06990692651	0.0575110524	0.2446801267	0.06691722786	0.05470031599	0.605917621455284	0.279143370840731	0.976659069714763	not_robust	41.2237413264259	NO PLEIOTROPIC SNPS FOR REMOVAL	NA	0.866974478242969
prot-a-113	Apoptotic protease-activating factor 1	11	5e-06	1.0045550840334	0.961944023606523	1.04905367889694	0.8371715843	0.004544741035	0.02211416253	0.8288987906	-0.007988147322	0.03696263428	0.5475396207	-0.05680973991	0.09090755636	0.615120827	-0.02040630953	0.03932632189	0.80342883016771	0.495690309037926	0.964416728179494	not_robust	36.7597625366599	NO PLEIOTROPIC SNPS FOR REMOVAL	NA	0.956272112381348
ieu-b-4967	Appendicitis	8	5e-06	0.992792787623634	0.938003335874421	1.05078253078778	0.8027893619	-0.0072333098	0.02896350195	0.9556978952	0.002775873294	0.04996800431	0.6181427271	0.04749510343	0.09039688544	0.8899538817	0.008571162586	0.05973753083	0.775115288820152	0.529151788633636	0.966893343781911	not_robust	30.7440487092182	NO PLEIOTROPIC SNPS FOR REMOVAL	THERE WERE 1 OUTLITER SNPs IN RADIAL ANALYSIS	0.948292390006395
ebi-a-GCST90000025	Appendicular lean mass	521	5e-08	1.02412096954328	0.963193550244301	1.08890239141682	0.4462718775	0.02383465396	0.0312936503	0.9272224839	0.005105123436	0.05589146976	0.2427769469	0.0879560797	0.07521433439	0.5801009702	0.05085711156	0.09186869117	0.922122275149845	0.344095467627464	0.989427764451155	not_robust	94.2433590010145	REMOVED 4 PLEIOTROPIC SNP	THERE WERE 74 OUTLITER SNPs IN RADIAL ANALYSIS	0.788342769696927
prot-a-1212	Appetite-regulating hormone	8	5e-06	1.03735741433161	0.930809987247886	1.15610105156959	0.5071397926	0.03667653171	0.05529420897	0.5849259442	-0.0360660959	0.06603048996	0.3574757538	-0.1762415491	0.1768579215	0.5215806188	-0.05587166718	0.08282225525	0.145666917494526	0.253751274119353	0.960876091405714	not_robust	23.0818690928353	NO PLEIOTROPIC SNPS FOR REMOVAL	NA	0.817618000350609
ukb-b-4070	Apple intake	18	5e-06	1.06451723627521	0.865352960540661	1.30951992770558	0.5541236981	0.06252139712	0.1056832681	0.4156717011	0.1277815249	0.1569887657	0.9967413666	-0.001484575186	0.357868914	0.3977418496	0.2674793859	0.3083291331	0.685715548807469	0.852188578150963	0.959982011801448	not_robust	23.6011714653981	NO PLEIOTROPIC SNPS FOR REMOVAL	NA	0.841021547446151
met-a-312	Arabinose	27	5e-05	0.981535068407389	0.848373054174012	1.13559840894698	0.80216171	-0.0186375365	0.07438636788	0.7589061846	-0.03890604173	0.1267638516	0.5818414763	-0.07380220377	0.1322739898	0.7847015993	0.03601760349	0.1304808733	0.855251417910619	0.581096287635762	0.946367127551475	not_robust	18.2881364126159	NO PLEIOTROPIC SNPS FOR REMOVAL	THERE WERE 1 OUTLITER SNPs IN RADIAL ANALYSIS	0.948292390006395
met-a-319	Arachidonate (20:4n6)	10	5e-06	1.23784760349679	0.758674003036276	2.01966415529001	0.3929563457	0.2133740677	0.2497740664	0.6067265615	0.2387232521	0.4637639193	0.3552275656	0.7353722988	0.7494547116	0.5603218907	0.3268527604	0.5405335931	0.87266290384205	0.452966056018902	0.981556515917616	not_robust	23.2451043754342	NO PLEIOTROPIC SNPS FOR REMOVAL	NA	0.751907116265272
prot-a-80	Arachidonate 15-lipoxygenase B	13	5e-06	1.00527509901499	0.971368691161582	1.04036503738979	0.7637571227	0.005261234417	0.01750531359	0.7814638062	-0.009392932415	0.03385914842	0.4702562765	-0.03889614692	0.05201293266	0.5907674494	-0.01996006559	0.03612865809	0.91462081906612	0.355449321887297	0.977304662317072	not_robust	40.7540380598213	NO PLEIOTROPIC SNPS FOR REMOVAL	NA	0.932159526900972
ebi-a-GCST005218	Area under the curve of insulin levels	26	5e-05	0.981812315752439	0.935409680403221	1.0305168350916	0.4574410073	-0.01835511338	0.02470182215	0.3058122977	-0.03770716727	0.03682165623	0.4540950202	-0.05263430421	0.0691685739	0.4288983584	-0.05984866984	0.07442592009	0.496446035125393	0.599803334011904	0.943945759784037	not_robust	18.1902112536054	NO PLEIOTROPIC SNPS FOR REMOVAL	THERE WERE 2 OUTLITER SNPs IN RADIAL ANALYSIS	0.792713856319606
prot-c-2970_60_2	AREG	19	5e-05	1.00035901083858	0.971829279502709	1.02972628184038	0.9806012675	0.0003589464096	0.01476228303	0.8002693803	0.005606608711	0.02216064103	0.8719410758	-0.007991982942	0.04883758808	0.8411265887	0.007983643697	0.03925658546	0.645428386428116	0.858475994042262	0.946025906874041	not_robust	NA	NO PLEIOTROPIC SNPS FOR REMOVAL	THERE WERE 2 OUTLITER SNPs IN RADIAL ANALYSIS	0.994392259297334
prot-a-55	Arf-GAP domain and FG repeat-containing protein 1	21	5e-06	0.982630778033181	0.95465782465431	1.01142338228646	0.234386161	-0.01752183668	0.01473493103	0.4644863442	-0.01783404823	0.02438079144	0.4058160993	-0.02600202853	0.03058444658	0.4848018112	-0.01882880595	0.02645191653	0.88969543494527	0.731621964386992	0.978932183153776	not_robust	50.8517342616897	NO PLEIOTROPIC SNPS FOR REMOVAL	THERE WERE 2 OUTLITER SNPs IN RADIAL ANALYSIS	0.611572895127808
prot-a-13	Arf-GAP with coiled-coil, ANK repeat and PH domain-containing protein 2	7	5e-06	1.00457990377531	0.947979543314899	1.0645596629019	0.8772646685	0.004569447928	0.02958765493	0.5276312898	-0.02841533061	0.04498758822	0.6184321058	-0.05524902898	0.1041329544	0.6194567497	-0.02997539937	0.05727072715	0.709950215423512	0.565140648746719	0.971028283295183	not_robust	31.8686388594473	NO PLEIOTROPIC SNPS FOR REMOVAL	NA	0.968938041041267
prot-a-180	Arf-GAP with SH3 domain, ANK repeat and PH domain-containing protein 2	14	5e-06	0.991866837462074	0.959704038020044	1.02510751677849	0.6272744888	-0.008166417137	0.01681832584	0.8678279759	-0.003397850069	0.02041755818	0.7829636615	0.00816210955	0.02897324959	0.8219195098	-0.004784048592	0.0208297602	0.553197545017787	0.489656864289943	0.985564777012286	not_robust	76.1650712050738	NO PLEIOTROPIC SNPS FOR REMOVAL	THERE WERE 1 OUTLITER SNPs IN RADIAL ANALYSIS	0.875598088667581
prot-a-145	Arfaptin-1	10	5e-06	1.03892735758365	0.983422035093416	1.09756545594712	0.1728047359	0.03818879397	0.02801311795	0.3478387811	0.03565897307	0.03798398831	0.8327991977	0.01438801185	0.06596477562	0.9168738739	-0.005163970334	0.04810846359	0.323747630884841	0.697427298423595	0.971031564999871	not_robust	44.7261010685867	NO PLEIOTROPIC SNPS FOR REMOVAL	THERE WERE 3 OUTLITER SNPs IN RADIAL ANALYSIS	0.542310866779695
prot-a-146	Arfaptin-2	13	5e-06	1.00095847036248	0.940478690396874	1.06532755034311	0.9759650252	0.0009580113231	0.03179811202	0.4159142403	-0.03474481009	0.04270870051	0.4449931287	-0.054830434	0.06921290556	0.5441332831	-0.04550327103	0.07288979756	0.339211475459813	0.382700313806917	0.963400121885469	not_robust	25.6901522354507	NO PLEIOTROPIC SNPS FOR REMOVAL	NA	0.993829575109777
prot-c-2850_3_2	ARGI1	13	5e-05	0.989203745937655	0.957546357424203	1.0219077576665	0.5130407367	-0.01085495651	0.01659499364	0.205932455	-0.03021700312	0.02389017902	0.2159941117	-0.05012980567	0.03818673823	0.2410608239	-0.04910839016	0.03981727094	0.59498647875673	0.268453223473109	0.935303459123357	not_robust	NA	NO PLEIOTROPIC SNPS FOR REMOVAL	NA	0.81969215402338
met-a-347	Arginine	8	5e-06	1.44428028780974	0.711060307644096	2.93357051059002	0.3092458856	0.3676111268	0.361535285	0.1952905437	0.6310551182	0.4872688684	0.3959301062	-0.8711145337	0.9530149047	0.2786095449	0.9519278997	0.8105176613	0.419329554720267	0.210111961624559	0.942294480998904	not_robust	22.6973943796258	NO PLEIOTROPIC SNPS FOR REMOVAL	THERE WERE 2 OUTLITER SNPs IN RADIAL ANALYSIS	0.679075851515273
prot-a-2607	Arginine/serine-rich protein 1	8	5e-06	1.02109084111679	0.922999508894898	1.1296067828475	0.6854488993	0.02087150791	0.05152963493	0.8765220814	0.00862007364	0.05547751921	0.833828296	-0.03971164223	0.1812412118	0.5565230589	-0.06721965021	0.1088780831	0.128454229866766	0.737674524164657	0.96121180566453	not_robust	23.1098082134237	NO PLEIOTROPIC SNPS FOR REMOVAL	NA	0.900327251908184
prot-a-188	Argininosuccinate lyase	12	5e-06	0.979726841679776	0.933834292240124	1.0278747442496	0.4027238531	-0.02048147915	0.02447693604	0.4903083626	-0.02803562904	0.04064203982	0.2440678469	-0.08992829503	0.07265233295	0.4029899583	-0.05654297098	0.0650067261	0.820138714183889	0.31447527950644	0.955588562605683	not_robust	22.9074644743249	NO PLEIOTROPIC SNPS FOR REMOVAL	NA	0.757594636696983
prot-c-3875_62_1	ARI3A	12	5e-05	0.983341852525377	0.949889122550688	1.01797270436313	0.3414668465	-0.01679845477	0.01765895895	0.6691533444	-0.01166731938	0.02730409228	0.7367636542	-0.02592979301	0.07501653718	0.53339553	0.03306754921	0.05142662993	0.674446430168434	0.901936244367709	0.950368161666972	not_robust	NA	NO PLEIOTROPIC SNPS FOR REMOVAL	THERE WERE 2 OUTLITER SNPs IN RADIAL ANALYSIS	0.710433391663006
ukb-b-8338	Arm fat mass (left)	319	5e-08	0.823040609878631	0.754582100836588	0.897709930779401	1.11e-05	-0.1947497358	0.0443068653	0.0135412535	-0.1949204213	0.07894046682	0.02175735929	-0.3331330954	0.1444655847	0.9808472076	-0.004374407337	0.1820722861	0.998743200523046	0.307697354737111	0.983329799536126	all_significant	61.2564222879592	NO PLEIOTROPIC SNPS FOR REMOVAL	THERE WERE 39 OUTLITER SNPs IN RADIAL ANALYSIS	0.00206246538461538
ukb-b-6704	Arm fat mass (right)	328	5e-08	0.839842307374346	0.769888811844865	0.916151904540201	8.37e-05	-0.1745411341	0.04437144933	0.006794969107	-0.2094509412	0.0773815693	0.03272965082	-0.3075525252	0.1434127895	0.6426430598	-0.08912050365	0.1918889292	0.997713538668644	0.323333162375884	0.983151023644098	all_significant	60.6493424085752	NO PLEIOTROPIC SNPS FOR REMOVAL	THERE WERE 38 OUTLITER SNPs IN RADIAL ANALYSIS	0.00816878181818182
ukb-b-20188	Arm fat percentage (left)	302	5e-08	0.802838157091842	0.710211028871122	0.907545898726937	0.0004463806536	-0.2196021332	0.06254642662	0.09176729784	-0.1737918457	0.1030703392	0.6236208443	-0.1084503243	0.2207716651	0.900849573	-0.03451135944	0.2767698956	0.988173636940841	0.596562793712703	0.982467322068033	all_significant	57.443207022928	NO PLEIOTROPIC SNPS FOR REMOVAL	THERE WERE 40 OUTLITER SNPs IN RADIAL ANALYSIS	0.0226612227161835
ukb-b-12854	Arm fat percentage (right)	305	5e-08	0.856061758794256	0.7563395706158	0.968932161348172	0.01391469208	-0.1554127573	0.06318983615	0.1326896762	-0.1557000438	0.1035529183	0.4342729992	-0.1713222812	0.2188187694	0.9640857899	0.01138232639	0.2525807056	0.978435816221235	0.93899678714814	0.982151585959247	all_significant	56.279621789717	NO PLEIOTROPIC SNPS FOR REMOVAL	THERE WERE 34 OUTLITER SNPs IN RADIAL ANALYSIS	0.18168074983373
ukb-b-19925	Arm fat-free mass (left)	395	5e-08	1.04750028876409	0.931780165970684	1.17759198471217	0.4371712937	0.04640664848	0.05972704797	0.4055531147	0.09072540567	0.1090784414	0.4209415524	0.1231389584	0.1528474232	0.1762452129	0.3039816485	0.2243673754	0.930335499511894	0.581858396413671	0.986850008943708	not_robust	77.4774847254045	REMOVED 2 PLEIOTROPIC SNP	THERE WERE 59 OUTLITER SNPs IN RADIAL ANALYSIS	0.782791049605439
ukb-b-19520	Arm fat-free mass (right)	392	5e-08	1.04817827532988	0.931312214067382	1.17970931796889	0.4353012819	0.04705368148	0.06031346222	0.4167348061	0.08659878789	0.1066357476	0.118088403	0.243100662	0.1552065377	0.2237956109	0.2889130666	0.2371193091	0.952873628970683	0.166157628660295	0.987084168652031	not_robust	78.4827800243347	REMOVED 2 PLEIOTROPIC SNP	THERE WERE 55 OUTLITER SNPs IN RADIAL ANALYSIS	0.78154189593508
ukb-b-9093	Arm predicted mass (left)	385	5e-08	1.07339057146292	0.954885829813475	1.20660217476529	0.2353974522	0.07082239692	0.05968667985	0.2372302395	0.1253819874	0.1060816815	0.1701152613	0.2134170134	0.1552779703	0.1230087469	0.3617013097	0.2340098775	0.960989907363371	0.314515936351676	0.98695953061784	not_robust	78.3570595644844	REMOVED 2 PLEIOTROPIC SNP	THERE WERE 59 OUTLITER SNPs IN RADIAL ANALYSIS	0.613172573580108
ukb-b-16698	Arm predicted mass (right)	408	5e-08	1.05344849139152	0.938021371112873	1.183079360653	0.3791864168	0.05206906023	0.05921000345	0.3962923544	0.08461722263	0.09975369948	0.2587047256	0.1712942327	0.1514480523	0.3567553983	0.2309577631	0.2503299914	0.95426996747929	0.387254103492685	0.986897461564819	not_robust	78.6708870342687	REMOVED 2 PLEIOTROPIC SNP	THERE WERE 51 OUTLITER SNPs IN RADIAL ANALYSIS	0.739874678983128
prot-a-163	Armadillo repeat-containing protein 5	9	5e-06	0.99103293793027	0.934855341043425	1.05058637517811	0.7622443496	-0.009007508141	0.02977345356	0.3767860847	-0.04684538368	0.05300249676	0.5130406314	0.08538130957	0.1239312467	0.4537125862	-0.06510178699	0.08267388112	0.806460516818646	0.448006243406152	0.954307790385324	not_robust	21.816802231447	NO PLEIOTROPIC SNPS FOR REMOVAL	NA	0.93154628204341
prot-a-164	Armadillo repeat-containing protein 5	31	5e-06	1.00704373078654	0.973212747440146	1.04205075240123	0.6872462194	0.007019039592	0.01743449453	0.7563512762	0.008909106649	0.02871351327	0.6054124116	-0.02165362617	0.04145633329	0.8443993296	0.009287507908	0.04691231137	0.875688881435421	0.43154519266337	0.949362430152149	not_robust	23.2398019797536	NO PLEIOTROPIC SNPS FOR REMOVAL	THERE WERE 3 OUTLITER SNPs IN RADIAL ANALYSIS	0.90146252672316
prot-a-165	Armadillo repeat-containing protein 5	12	5e-06	0.990563420884881	0.951459844526321	1.03127409573827	0.644511997	-0.009481385731	0.02054918862	0.6398563939	0.01809244442	0.03866736508	0.6430551305	0.03588848406	0.07510968508	0.6070652104	0.03085925691	0.05829405552	0.958428919020537	0.517534107068368	0.93757602088194	not_robust	23.8944174645548	NO PLEIOTROPIC SNPS FOR REMOVAL	THERE WERE 1 OUTLITER SNPs IN RADIAL ANALYSIS	0.882605711730084
prot-c-4962_52_1	ARMEL	9	5e-06	0.992749033060169	0.964391696667843	1.0219401992439	0.6225892419	-0.007277382973	0.01478589775	0.9572981614	-0.001451223152	0.02710317719	0.8596605555	-0.02177251834	0.1186964558	0.441982341	-0.03559325035	0.04400397797	0.873244466064198	0.904682548357524	0.961752520791843	not_robust	NA	NO PLEIOTROPIC SNPS FOR REMOVAL	NA	0.873844256489747
prot-a-775	Aromatic-L-amino-acid decarboxylase	10	5e-06	0.979378397429531	0.93208620126613	1.02907010537083	0.4092642123	-0.0208371969	0.0252514189	0.6812694591	-0.01932169738	0.04704216618	0.8042215072	-0.02665142119	0.1040041044	0.8034953706	-0.01793831061	0.0699945502	0.886041938184623	0.95389821917603	0.958958861322451	not_robust	23.5909210224414	NO PLEIOTROPIC SNPS FOR REMOVAL	THERE WERE 1 OUTLITER SNPs IN RADIAL ANALYSIS	0.762276812082999
prot-c-4963_19_1	ARP19	17	5e-05	1.01947096573905	0.993959239101447	1.04563749608533	0.1358576318	0.0192838317	0.01293005705	0.1499293705	0.031942252	0.0221854936	0.5391462163	-0.03188803909	0.05073885491	0.3352198126	0.03985180563	0.04010955188	0.880195312361273	0.302800444867569	0.949636673075382	not_robust	NA	NO PLEIOTROPIC SNPS FOR REMOVAL	NA	0.490382307870078
prot-a-170	Arrestin domain-containing protein 3	7	5e-06	0.956806629359065	0.848327353443315	1.07915761795205	0.47203283	-0.04415396713	0.06139526558	0.1909144316	-0.08556907209	0.06542584382	0.1077250993	-0.2095251607	0.107074155	0.2692431728	-0.09574062297	0.07865959585	0.105505391390216	0.136228185404778	0.950455384668233	not_robust	23.0056756631674	NO PLEIOTROPIC SNPS FOR REMOVAL	THERE WERE 3 OUTLITER SNPs IN RADIAL ANALYSIS	0.799654911841157
prot-c-3172_28_2	ARSB	17	5e-05	1.00920440274726	0.989256665354894	1.0295543736964	0.3683675831	0.009162300386	0.01018559252	0.5071553936	0.01388631019	0.02093602384	0.5271689005	0.03612837893	0.05580686195	0.2400050665	0.04103415474	0.03362425654	0.976219227433934	0.622127801070253	0.954607232978879	not_robust	NA	NO PLEIOTROPIC SNPS FOR REMOVAL	NA	0.732489727909488
prot-a-177	Artemin	10	5e-06	1.04026061821941	0.987281574503717	1.09608259868742	0.1388619284	0.0394712762	0.02666901696	0.1400907183	0.06959125439	0.04716601672	0.7248212599	0.02752617855	0.07548587686	0.2293463328	0.0975938941	0.07567841743	0.834157912851596	0.861852398142251	0.954439302737987	not_robust	23.1803542788497	NO PLEIOTROPIC SNPS FOR REMOVAL	THERE WERE 1 OUTLITER SNPs IN RADIAL ANALYSIS	0.497201570551037
ebi-a-GCST008403	Arterial stiffness index	21	5e-06	1.1472180528174	0.865034489982402	1.52145293158996	0.3403572797	0.1373399272	0.1440437894	0.2345922514	0.2408466961	0.2026284676	0.8311215188	-0.1213688348	0.5613237295	0.3640721846	0.3197194138	0.3442317096	0.45286931978211	0.638428744433758	0.957909825261109	not_robust	25.5290693342521	NO PLEIOTROPIC SNPS FOR REMOVAL	THERE WERE 2 OUTLITER SNPs IN RADIAL ANALYSIS	0.710433391663006
prot-c-4964_67_1	ARTS1	23	5e-05	0.999854916047497	0.983848033205434	1.01612222559132	0.9859409818	-0.0001450944782	0.008234049581	0.9733509789	-0.0004254934695	0.0127371109	0.8057038438	-0.004218926845	0.01693670159	0.9621537579	0.00060594551	0.01262534125	0.869633791745388	0.768243268066207	0.978627093149579	not_robust	NA	NO PLEIOTROPIC SNPS FOR REMOVAL	THERE WERE 4 OUTLITER SNPs IN RADIAL ANALYSIS	0.995809160622661
prot-a-2001	Arylamine N-acetyltransferase 1	12	5e-06	0.984450468617575	0.939153572109628	1.0319321077429	0.5143417565	-0.01567169337	0.02403294449	0.944098537	0.002982391811	0.04253298046	0.4310848812	0.0547572417	0.0667408842	0.9645649485	0.002857242471	0.06286865378	0.860239515033786	0.256739898924119	0.946691809696649	not_robust	25.0346718334919	NO PLEIOTROPIC SNPS FOR REMOVAL	THERE WERE 1 OUTLITER SNPs IN RADIAL ANALYSIS	0.820627255449942
prot-a-171	Arylsulfatase A	10	5e-06	1.07397797125545	1.00591589864247	1.1466452456896	0.03263201107	0.07136948494	0.03340357986	0.7567315235	0.01680109393	0.05423631788	0.6564142387	-0.04166541491	0.09019307165	0.9846445792	0.001568760763	0.07928012008	0.648906379006974	0.203931207026706	0.95914893112796	not_robust	23.0296385071922	NO PLEIOTROPIC SNPS FOR REMOVAL	THERE WERE 1 OUTLITER SNPs IN RADIAL ANALYSIS	0.264725723094468
prot-a-172	Arylsulfatase B	7	5e-06	0.97218357510615	0.901672624135263	1.04820849431089	0.4627248059	-0.02821062908	0.03841486742	0.5780123845	-0.03119191269	0.05607128149	0.7769433602	0.03988999677	0.1333955836	0.4179874798	-0.07010215614	0.08062220412	0.585167508969717	0.612359644492469	0.969575527135244	not_robust	23.9267778215366	NO PLEIOTROPIC SNPS FOR REMOVAL	NA	0.795853253385012
prot-a-173	Arylsulfatase K	9	5e-06	0.971377245759592	0.939179538642686	1.00467878052705	0.09129956007	-0.02904037352	0.01719808294	0.4523654016	-0.03149256468	0.04190753441	0.7884094352	-0.02386286531	0.08557235841	0.4811576765	-0.03844691872	0.05204193056	0.979078367408004	0.949308324631093	0.959759193918817	not_robust	29.1489452474017	NO PLEIOTROPIC SNPS FOR REMOVAL	THERE WERE 1 OUTLITER SNPs IN RADIAL ANALYSIS	0.412020714337384
prot-c-3212_30_3	ASAH2	20	5e-05	0.979897079284624	0.951101670780824	1.00956429316568	0.1820445586	-0.02030773397	0.01521764227	0.1764183268	-0.02879140903	0.02129753866	0.1016652831	-0.06667497199	0.03865334709	0.07310136172	-0.06688818444	0.03525557749	0.410583224012281	0.209745189423932	0.945968860121839	not_robust	NA	NO PLEIOTROPIC SNPS FOR REMOVAL	THERE WERE 2 OUTLITER SNPs IN RADIAL ANALYSIS	0.554338016134006
prot-c-3173_49_2	ASAHL	23	5e-05	0.99120033072643	0.970081211055123	1.01277922346684	0.421181427	-0.008838615005	0.01098820064	0.48474812	-0.01290469749	0.01846994588	0.5607212387	-0.01607979548	0.02720028157	0.3320061724	-0.01896828085	0.01912216345	0.62134831327345	0.770948532881961	0.961792124912659	not_robust	NA	NO PLEIOTROPIC SNPS FOR REMOVAL	THERE WERE 2 OUTLITER SNPs IN RADIAL ANALYSIS	0.771899648648331
met-a-348	Ascorbate (Vitamin C)	9	5e-06	0.825748474842138	0.690424303457646	0.987596381369194	0.03602210635	-0.1914650617	0.09131830415	0.009735520849	-0.3057420544	0.1182716021	0.6614319135	-0.1451783948	0.3175925104	0.09759594279	-0.360459098	0.1922055383	0.273450487554573	0.882615939016985	0.943789678629971	not_robust	22.8119364226387	NO PLEIOTROPIC SNPS FOR REMOVAL	THERE WERE 1 OUTLITER SNPs IN RADIAL ANALYSIS	0.27487068965336
prot-c-3876_15_2	ASGR1	14	5e-05	1.03495864998799	0.996430521558377	1.07497651267219	0.07585561929	0.03436147422	0.01935578492	0.08434674353	0.04444843984	0.02575222714	0.7184012367	-0.02412080464	0.06533025359	0.2768926465	0.05161843112	0.04548109214	0.347817925873837	0.366897030954498	0.945815923841807	not_robust	NA	NO PLEIOTROPIC SNPS FOR REMOVAL	NA	0.382304158860834
prot-a-182	Asialoglycoprotein receptor 1	9	5e-06	1.04684360110223	0.993422099960416	1.10313785571346	0.08670417632	0.0457795426	0.02672406754	0.03665645963	0.09721423738	0.04652356494	0.08956114421	0.1496051661	0.07596215089	0.1950734974	0.1017933529	0.07198918339	0.808026161246265	0.165796017343165	0.961188732498679	not_robust	24.4511570683961	NO PLEIOTROPIC SNPS FOR REMOVAL	THERE WERE 1 OUTLITER SNPs IN RADIAL ANALYSIS	0.403675323503198
prot-a-183	Asialoglycoprotein receptor 2	6	5e-06	1.0230761132567	0.899487916023982	1.16364513060176	0.728350877	0.02281388621	0.06568548265	0.8754924862	0.0110493286	0.07051902128	0.3794603893	-0.1868686493	0.1893042962	0.6177701897	-0.0598714525	0.1126270704	0.136154899208139	0.305044496272365	0.767604513342918	not_robust	22.6601002198072	NO PLEIOTROPIC SNPS FOR REMOVAL	NA	0.917115281465677
prot-c-4771_10_3	ASM3A	18	5e-05	1.01270230133812	0.981655160086108	1.04473138107436	0.4268862025	0.01262230383	0.01588647803	0.3164895215	0.02348778038	0.02344796809	0.5239608025	0.03244617749	0.0498008935	0.203018543	0.04600802101	0.03474827537	0.355596187708841	0.679197864394816	0.950144127395882	not_robust	NA	NO PLEIOTROPIC SNPS FOR REMOVAL	NA	0.77448938811119
met-a-638	Asparagine	26	5e-06	1.2971282988788	0.848039813950362	1.98403635781502	0.2302097969	0.2601528202	0.2168267929	0.1637586978	0.5003011468	0.359272166	0.3786363233	0.533798337	0.5951021035	0.1926095893	0.6336630331	0.4732253139	0.812830848676982	0.616701652176351	0.965334672071472	not_robust	29.2992214573911	NO PLEIOTROPIC SNPS FOR REMOVAL	THERE WERE 4 OUTLITER SNPs IN RADIAL ANALYSIS	0.609727811855208
met-a-388	Aspartate	20	5e-05	1.13585576881204	0.920454707076441	1.40166410973272	0.235073454	0.1273863482	0.1072825675	0.828809892	-0.03729606041	0.1724847389	0.7809643509	0.05729903787	0.2030012299	0.9442856854	-0.01330835662	0.1879334196	0.771191251178177	0.667910740051922	0.941180366222695	not_robust	18.3980102449316	NO PLEIOTROPIC SNPS FOR REMOVAL	NA	0.612865545749595
ebi-a-GCST005064	Aspartate aminotransferase levels	10	5e-06	1.09374890674993	0.768708566609307	1.55622913933869	0.6184522196	0.08961115915	0.1799257743	0.554346595	0.1874860879	0.3170961378	0.9964109387	-0.002314444389	0.4987319537	0.6793489097	0.1994194544	0.4669254116	0.822955619238635	0.839043544807637	NA	not_robust	NA	NO PLEIOTROPIC SNPS FOR REMOVAL	NA	0.87273989455297
prot-a-1241	Aspartate aminotransferase, cytoplasmic	12	5e-06	0.994749978368054	0.944614009952676	1.04754694408229	0.8418716647	-0.005263851421	0.02638522377	0.4768139024	-0.02685078611	0.03774165806	0.533255493	-0.04153197516	0.06436032408	0.5190154623	-0.02934620143	0.04405064572	0.519329409536204	0.547040967310492	0.968978628368463	not_robust	30.7473233382024	NO PLEIOTROPIC SNPS FOR REMOVAL	NA	0.957861990618394
prot-a-191	Aspartyl/asparaginyl beta-hydroxylase	13	5e-06	0.960965834244651	0.928600959777063	0.994458733714017	0.02273269017	-0.03981642294	0.0174794627	0.6794171642	-0.01525878385	0.03692308917	0.5695027787	-0.03705444865	0.06319939144	0.8874528107	0.007757345311	0.05365937679	0.974735674781428	0.961716185527063	0.963710560998335	not_robust	26.4748741659345	NO PLEIOTROPIC SNPS FOR REMOVAL	NA	0.226670023139876
met-a-432	Aspartylphenylalanine	26	5e-05	1.1429748388417	0.995248631316489	1.31262826304734	0.05841773359	0.1336343713	0.07061074675	0.4098859786	0.09996524144	0.1213031584	0.4717753144	0.1395900016	0.1909223699	0.5553311481	0.09582188376	0.1602829833	0.931352089420764	0.972081619673832	0.952087906001552	not_robust	20.988090747393	NO PLEIOTROPIC SNPS FOR REMOVAL	THERE WERE 1 OUTLITER SNPs IN RADIAL ANALYSIS	0.341834918759867
prot-a-192	Asporin	14	5e-06	0.990965398170328	0.940398245431989	1.04425165097982	0.7341383652	-0.009075661336	0.02672253406	0.9435635973	-0.002979098124	0.04208263505	0.3401164083	0.06583578961	0.06627202125	0.8719099077	0.01124401079	0.06837535289	0.721041639272054	0.225142815445711	0.971086301316854	not_robust	22.7691954691315	NO PLEIOTROPIC SNPS FOR REMOVAL	NA	0.91976180599401
prot-a-194	Astacin-like metalloendopeptidase	73	5e-05	0.972737954751045	0.946381814038882	0.999828097472687	0.04857913387	-0.02764054987	0.01401460845	0.3659355482	-0.01996239115	0.02207953403	0.4824033252	-0.02357953526	0.0333915023	0.9649996925	-0.002623730096	0.05958503047	0.74986613172591	0.892263825926654	0.944182872393648	not_robust	17.9459181822374	NO PLEIOTROPIC SNPS FOR REMOVAL	THERE WERE 7 OUTLITER SNPs IN RADIAL ANALYSIS	0.315226052016078
ukb-d-J10_ASTHMA	Asthma	16	5e-06	16507.5273532754	21.8230037321014	12486753.0915689	0.00408404922	9.711571759	3.381942413	0.1503138783	8.667145526	6.025446923	0.7452122549	-3.590150126	10.8315748	0.8549507804	2.005398579	10.78276876	0.863046649009112	0.202181664991495	0.952541150889863	all_significant	24.2960117452756	NO PLEIOTROPIC SNPS FOR REMOVAL	THERE WERE 2 OUTLITER SNPs IN RADIAL ANALYSIS	0.0929497645124282
ebi-a-GCST007799	Asthma (adult onset)	34	5e-08	0.999126608329654	0.994711441733133	1.00356137226391	0.6989830975	-0.0008737732991	0.002259601476	0.5237851805	-0.002345082113	0.003678435859	0.2815600414	0.03999652865	0.036516449	0.4537003725	-0.005269033384	0.006949212269	0.836853470895685	0.270186199514989	0.983977733710813	not_robust	11544.0747707385	NO PLEIOTROPIC SNPS FOR REMOVAL	THERE WERE 5 OUTLITER SNPs IN RADIAL ANALYSIS	0.906020868320241
ebi-a-GCST007800	Asthma (childhood onset)	74	5e-08	0.99817177837826	0.994860043094733	1.00149453791657	0.2804891724	-0.001829894859	0.001695569931	0.5957978728	-0.001405919877	0.002650413553	0.7891225146	0.004282812701	0.01595400258	0.7030904585	-0.002112903622	0.005521751656	0.8780365598087	0.700751961877039	0.987104449677719	not_robust	5275.29497148253	NO PLEIOTROPIC SNPS FOR REMOVAL	THERE WERE 14 OUTLITER SNPs IN RADIAL ANALYSIS	0.657420945649443
ukb-d-ASTHMA_HOSPITAL1	Asthma, hospital admissions 1	20	5e-06	24604.1873947055	40.5061341351593	14945045.9857222	0.001988532557	10.11067193	3.270009441	0.07077911254	9.990825714	5.529287553	0.3648818683	-10.06285377	10.82501374	0.8785904726	-1.595268717	10.30354553	0.826143938557864	0.0609265865625255	0.955853937564053	all_significant	24.0156533299433	NO PLEIOTROPIC SNPS FOR REMOVAL	THERE WERE 5 OUTLITER SNPs IN RADIAL ANALYSIS	0.0606482902728265
ukb-b-5090	Astigmatism angle (left)	22	5e-06	1.03045252538798	0.794325929208178	1.33677168028112	0.821268538	0.02999805079	0.1327854401	0.6293496234	-0.08909188973	0.1845919011	0.6927597498	0.1580232993	0.3941921431	0.4642314338	-0.2832830271	0.3799895205	0.594879856662839	0.731856137855219	0.958122242771258	not_robust	23.5152900070382	REMOVED 1 PLEIOTROPIC SNP	NA	0.952935824925664
ukb-b-8882	Astigmatism angle (right)	15	5e-06	0.768707664186149	0.574050948696331	1.02937112867854	0.07744851463	-0.2630445324	0.148975813	0.4171258572	-0.2024019009	0.2494423147	0.9771802466	0.01331187387	0.4565185161	0.9839525462	0.009344310209	0.4563519991	0.774157929112128	0.522507571075112	0.955577085374734	not_robust	23.3527052806543	REMOVED 1 PLEIOTROPIC SNP	NA	0.384733958023167
prot-a-159	AT-rich interactive domain-containing protein 3A	70	5e-05	0.987605441140077	0.96041778838477	1.01556272610262	0.381191539	-0.01247201207	0.01424228617	0.3709417964	-0.01991709918	0.02226093955	0.4927720368	0.02514104686	0.03645571021	0.1550928317	-0.07885019504	0.05485192821	0.798549021467283	0.258998803258012	0.94535738625475	not_robust	18.2665798342098	NO PLEIOTROPIC SNPS FOR REMOVAL	THERE WERE 9 OUTLITER SNPs IN RADIAL ANALYSIS	0.741060895335614
prot-c-4965_27_1	ATP synthase beta chain	16	5e-05	0.982733621317129	0.951150083332682	1.01536591058604	0.2960022741	-0.01741718099	0.01666644467	0.6951687739	-0.009004897835	0.02298044989	0.7736030975	0.01450721088	0.04946371368	0.9459097376	-0.002910407789	0.04218660724	0.434844733291198	0.503242658173053	0.95068068225981	not_robust	NA	NO PLEIOTROPIC SNPS FOR REMOVAL	THERE WERE 3 OUTLITER SNPs IN RADIAL ANALYSIS	0.666121778793853
prot-a-203	ATP synthase subunit beta, mitochondrial	13	5e-06	0.966759390336058	0.914569005061095	1.02192804876491	0.2325064538	-0.03380563524	0.02831465416	0.1215719438	-0.06454947049	0.04169299062	0.6785934204	-0.03211066703	0.07544463276	0.1877973163	-0.09560320862	0.06844895879	0.618465578562874	0.980773485902078	0.957791215675367	not_robust	22.5997806056949	NO PLEIOTROPIC SNPS FOR REMOVAL	NA	0.611511812158108
prot-a-17	ATP-citrate synthase	8	5e-06	0.969830378228549	0.924906725389744	1.01693601821155	0.2055236648	-0.03063409058	0.02419810887	0.3320536468	-0.04642078373	0.04785718624	0.9205118256	-0.007939965601	0.07630070634	0.3823589327	-0.06148416261	0.06597039919	0.889435821179537	0.744838293811354	0.959898672108277	not_robust	25.1280507134096	NO PLEIOTROPIC SNPS FOR REMOVAL	NA	0.582715994603872
prot-a-2513	ATP-dependent DNA helicase Q1	11	5e-06	1.03059658085062	0.977770892861	1.08627626391408	0.2615953518	0.03013783928	0.02684578395	0.5303433979	0.02737498241	0.04362672845	0.8577047123	0.01413717632	0.07662049834	0.7988158104	0.01902254517	0.07267048735	0.78167638637145	0.821467126309342	0.959518172494678	not_robust	22.5668070884153	NO PLEIOTROPIC SNPS FOR REMOVAL	NA	0.638759229629444
prot-a-777	ATP-dependent RNA helicase DDX25	10	5e-06	0.950046249363781	0.873245274721551	1.03360178641447	0.2334438269	-0.05124461203	0.04300724205	0.8769856426	0.008331616885	0.05382474798	0.3787341273	-0.1171963346	0.1257829387	0.584125728	0.05617542686	0.09895405208	0.195479657026003	0.590143432340547	0.962469554488464	not_robust	24.7704245515639	NO PLEIOTROPIC SNPS FOR REMOVAL	NA	0.611511812158108
prot-a-816	ATP-dependent RNA helicase DHX8	6	5e-07	0.965308441450757	0.943446833426131	0.987676628000521	0.002519835721	-0.03530760027	0.01168758462	0.05129697245	-0.03302496536	0.01694468187	0.2518613563	-0.03458537216	0.02584629818	0.1363236688	-0.03229737034	0.01821062981	0.785137060954458	0.972522454187761	0.989372939597413	not_robust	200.844109026177	NO PLEIOTROPIC SNPS FOR REMOVAL	THERE WERE 1 OUTLITER SNPs IN RADIAL ANALYSIS	0.0689706876382493
prot-a-190	ATPase ASNA1	10	5e-06	1.01036285265414	0.96410665187518	1.05883834743584	0.6663323102	0.01030952639	0.02390963375	0.511402234	0.0305884212	0.04658211996	0.2338187729	0.1171270202	0.09095183083	0.46542699	0.05411242989	0.07099198125	0.9176902780461	0.236100474698728	0.956668304913392	not_robust	22.8341437400508	NO PLEIOTROPIC SNPS FOR REMOVAL	NA	0.893436411483819
prot-a-195	ATPase family AAA domain-containing protein 1	14	5e-06	1.00946506547593	0.947438100080971	1.07555281799331	0.7709217585	0.009420552403	0.03235419709	0.7800915706	0.0127804993	0.04577547579	0.6436725765	0.03967272308	0.08361234614	0.7065941722	0.03080887218	0.08006088453	0.354955977376413	0.699915535022818	0.955761779233468	not_robust	23.4934096804418	NO PLEIOTROPIC SNPS FOR REMOVAL	THERE WERE 1 OUTLITER SNPs IN RADIAL ANALYSIS	0.934733443422462
prot-a-196	ATPase family AAA domain-containing protein 2	10	5e-06	0.979580226963469	0.91759415242466	1.04575363576828	0.536181901	-0.02063113891	0.03335150355	0.683550457	-0.02036271203	0.04995476395	0.5881178965	-0.05355796894	0.09493652971	0.6615547258	-0.03775300614	0.08341504024	0.632839961356741	0.715322776754536	0.960615589004513	not_robust	23.558126084163	NO PLEIOTROPIC SNPS FOR REMOVAL	NA	0.831212796256657
ebi-a-GCST006414	Atrial fibrillation	87	5e-08	1.04150688529761	1.00192815033342	1.08264908193402	0.03964271446	0.04066859264	0.01976647898	0.4335434622	0.03056315615	0.03902630477	0.336161377	0.03867456741	0.03998389572	0.231364528	0.04719240921	0.03915162215	0.835911195223197	0.953037629181129	0.98963626898671	not_robust	94.7822109167638	NO PLEIOTROPIC SNPS FOR REMOVAL	THERE WERE 12 OUTLITER SNPs IN RADIAL ANALYSIS	0.286309150514454
prot-a-2076	Atrial natriuretic factor	13	5e-06	0.952551222475115	0.901652484556594	1.00632321984345	0.0827365554	-0.04861139655	0.02801770853	0.1283551985	-0.069620085	0.04578400928	0.6289491735	-0.04437620976	0.08928197668	0.3896843575	-0.05784771263	0.0648171283	0.80051114232857	0.95985285347346	0.960479967401533	not_robust	23.3554640676867	NO PLEIOTROPIC SNPS FOR REMOVAL	NA	0.393987480667718
ukb-d-L12_ATROPHICSKIN	Atrophic disorders of skin	15	5e-06	13.2432965537683	0.00226980376510784	77268.7517340157	0.5592625072	2.583491504	4.42426194	0.3793766795	5.867861485	6.67526583	0.5911429536	-5.852178193	10.62579086	0.5435650059	7.074892764	11.36372237	0.658353481720635	0.38686687111845	0.958472885256126	not_robust	24.3273742155705	NO PLEIOTROPIC SNPS FOR REMOVAL	NA	0.844223860588041
prot-c-3174_2_1	ATS1	16	5e-05	1.00927621501463	0.980439773149991	1.03896078687377	0.5324154871	0.009233455162	0.01478954848	0.9014294363	0.002995645904	0.024186558	0.5686516201	0.04375626691	0.07495262795	0.3704307913	-0.04137801545	0.04481203661	0.772111497064266	0.643031783431114	0.948809559782623	not_robust	NA	NO PLEIOTROPIC SNPS FOR REMOVAL	NA	0.830046589232512
prot-c-3175_51_5	ATS13	18	5e-05	0.964504671610237	0.945794734306032	0.983584733362412	0.000299110839	-0.03614060309	0.009994445483	0.05980745719	-0.03820565595	0.02029829205	0.8044318347	0.009794496862	0.03890411742	0.1511590436	-0.04245229579	0.02824290975	0.965440156757259	0.22129768055535	0.957980066265022	all_significant	NA	NO PLEIOTROPIC SNPS FOR REMOVAL	THERE WERE 1 OUTLITER SNPs IN RADIAL ANALYSIS	0.0171713623824284
prot-c-4533_76_2	ATS15	25	5e-05	1.01297924716213	0.989194224877132	1.03733617663267	0.2874303901	0.01289573854	0.01212261228	0.9744019436	-0.000656699538	0.02046563664	0.7229115647	-0.01908246508	0.05316288327	0.8390559462	-0.0073968914	0.03602668493	0.864829650885008	0.537820595223981	0.947464773928102	not_robust	NA	NO PLEIOTROPIC SNPS FOR REMOVAL	THERE WERE 4 OUTLITER SNPs IN RADIAL ANALYSIS	0.658945046798436
ukb-b-4323	Attempted fluid intelligence (FI) test.	7	5e-06	0.0339842373180442	0.00036575297700076	3.15767323497883	0.1435534779	-3.38185847	2.312088729	0.6181083242	-1.758095655	3.526537255	0.7281502756	14.43278746	39.25177251	0.7825208146	-1.335944221	4.627342661	0.603504576623996	0.668251505526693	0.95388230586621	not_robust	22.309343232393	NO PLEIOTROPIC SNPS FOR REMOVAL	NA	0.504185279341985
ukb-b-16671	Attendance/disability/mobility allowance: Attendance allowance	13	5e-06	0.00140366320903711	4.03286868028423e-07	4.88553077375556	0.1143942806	-6.568669882	4.160687661	0.2208687704	-7.813408829	6.38235021	0.9429132365	2.059951909	28.11779573	0.5651351642	-6.280677647	10.61747391	0.611370979426362	0.761640573119315	0.946979469449927	not_robust	22.9503869318462	NO PLEIOTROPIC SNPS FOR REMOVAL	NA	0.456337962713165
ukb-b-1867	Attendance/disability/mobility allowance: Blue badge	8	5e-07	0.0455425353920299	0.00128468333318188	1.61450100298035	0.08972164382	-3.089108546	1.820476775	0.3371975115	-2.931559297	3.054607103	0.4191258186	-8.18760162	9.440729742	0.2612272078	-6.077026479	4.972682726	0.792792847662258	0.596327853338664	0.966533323645824	not_robust	28.302988325244	NO PLEIOTROPIC SNPS FOR REMOVAL	NA	0.408419376313825
ukb-b-20214	Attendance/disability/mobility allowance: Disability living allowance	6	5e-08	0.893694094513315	0.00572091633912846	139.608602402609	0.965214733	-0.1123917385	2.577160484	0.58609513	1.62702611	2.988091901	0.4948308968	-9.37137143	12.49119541	0.5603276479	3.371843626	5.408429738	0.301934801378962	0.490064251119682	0.951190545232811	not_robust	31.1539431801578	NO PLEIOTROPIC SNPS FOR REMOVAL	THERE WERE 1 OUTLITER SNPs IN RADIAL ANALYSIS	0.99072729623737
ukb-b-3855	Attendance/disability/mobility allowance: None of the above	8	5e-08	4.53398974953788	0.120940289476971	169.976962497919	0.4136315687	1.511602291	1.849010521	0.3363577992	2.122589542	2.207841729	0.4512596578	8.472914627	10.51870934	0.2577416879	5.490377153	4.456657399	0.272728929689811	0.525897673487179	0.974985105918929	not_robust	35.5777836147066	NO PLEIOTROPIC SNPS FOR REMOVAL	THERE WERE 1 OUTLITER SNPs IN RADIAL ANALYSIS	0.764787286554918
prot-a-310	Augurin	16	5e-06	0.983819168597822	0.954826219686153	1.01369247779837	0.2851136443	-0.01631317057	0.01526160888	0.3516195179	-0.03443041345	0.03696421615	0.5654322482	-0.04270688676	0.07254285059	0.507712774	-0.0382859389	0.05641715294	0.996346985879567	0.698616801389033	0.964364195105477	not_robust	24.8001459411894	NO PLEIOTROPIC SNPS FOR REMOVAL	THERE WERE 3 OUTLITER SNPs IN RADIAL ANALYSIS	0.658028230995653
prot-c-3346_72_2	AURKB	14	5e-05	1.00443192229109	0.96113473366664	1.04967956226967	0.8440583878	0.004422130245	0.02248102477	0.6154499065	0.01381452068	0.02750201572	0.09067526235	-0.1173905251	0.06381112005	0.3932896918	0.04676407347	0.05296245496	0.109907070305091	0.0671288475372307	0.947429650737151	not_robust	NA	NO PLEIOTROPIC SNPS FOR REMOVAL	THERE WERE 1 OUTLITER SNPs IN RADIAL ANALYSIS	0.958543975425905
prot-a-204	Aurora kinase A	13	5e-06	0.968279719664823	0.921012422871501	1.01797282233293	0.2068105319	-0.03223426685	0.0255344324	0.2961275637	-0.04212808516	0.04032268841	0.3419296837	-0.06252967079	0.06295391244	0.2797151169	-0.07513613474	0.06636986211	0.759216403542325	0.592667859680754	0.959104987850415	not_robust	23.0824472665869	NO PLEIOTROPIC SNPS FOR REMOVAL	NA	0.584542113164259
ieu-a-802	Autism	6	5e-06	1.00676955725149	0.914138625935175	1.10878690895646	0.8910274258	0.006746746686	0.04924479398	0.2157013064	0.0607816049	0.04909503334	0.5317612309	-0.1653407392	0.2418605028	0.3004483659	0.09130066983	0.07907787719	0.132630580615267	0.506736592338941	0.95976943901092	not_robust	23.1537217799183	NO PLEIOTROPIC SNPS FOR REMOVAL	THERE WERE 1 OUTLITER SNPs IN RADIAL ANALYSIS	0.97336519773827
ieu-a-1185	Autism Spectrum Disorder	8	5e-07	0.949556181583807	0.879871971008655	1.02475925099693	0.1831708967	-0.05176058083	0.03888688202	0.6659300292	-0.03496323882	0.08098206887	0.5060206317	0.180107156	0.25470949	0.8203001544	-0.027251645	0.1155459814	0.925071086053796	0.382925919077235	0.966789097583924	not_robust	NA	NO PLEIOTROPIC SNPS FOR REMOVAL	THERE WERE 1 OUTLITER SNPs IN RADIAL ANALYSIS	0.55510657400301
met-d-HDL_size	Average diameter for HDL particles	73	5e-08	0.960597428094312	0.90711575161105	1.01723227407593	0.1689995189	-0.04019986715	0.02922721916	0.1955772555	-0.070738904	0.05465606725	0.1201122596	-0.0820528267	0.05215575354	0.08981910991	-0.07410650501	0.04309761353	0.970991343768565	0.285915857113569	0.993070329262597	not_robust	NA	NO PLEIOTROPIC SNPS FOR REMOVAL	THERE WERE 13 OUTLITER SNPs IN RADIAL ANALYSIS	0.538051160896606
met-d-LDL_size	Average diameter for LDL particles	29	5e-08	0.987585207060012	0.871713459579259	1.11885910500283	0.8444589826	-0.0124925003	0.06367449499	0.1302535954	-0.1489442669	0.09843632905	0.2418609362	-0.1412073487	0.1180062412	0.1214343702	-0.1576576479	0.0987052893	0.63375451049719	0.194613478627087	0.989196340920709	not_robust	NA	NO PLEIOTROPIC SNPS FOR REMOVAL	THERE WERE 2 OUTLITER SNPs IN RADIAL ANALYSIS	0.958548248341306
met-d-VLDL_size	Average diameter for VLDL particles	52	5e-08	0.98487526761856	0.905501992132363	1.07120613890924	0.7222161992	-0.01524027769	0.04287016527	0.6109435235	-0.03091282627	0.06076504714	0.8258538868	-0.01575552736	0.07123430011	0.5693454876	-0.0360995999	0.06303098326	0.392715351621717	0.992768567929226	0.993967790202874	not_robust	NA	NO PLEIOTROPIC SNPS FOR REMOVAL	THERE WERE 7 OUTLITER SNPs IN RADIAL ANALYSIS	0.916355214926105
ukb-b-217	Average monthly champagne plus white wine intake	10	5e-06	0.966088131205794	0.868665867631667	1.0744364571401	0.5246792991	-0.0345002158	0.05423291531	0.9257325395	-0.009945098844	0.1066895833	0.9740381905	-0.005647813162	0.168211872	0.9617374334	0.007839839937	0.1589418522	0.904608230183191	0.850081186293342	0.953815290283117	not_robust	22.984155040243	NO PLEIOTROPIC SNPS FOR REMOVAL	NA	0.827377161400489
ukb-b-2603	Average monthly fortified wine intake	6	5e-07	0.998016079643928	0.640058455275505	1.55616426440161	0.993008703	-0.001985890933	0.2266376936	0.743878281	0.09330162727	0.2855689953	0.8449553039	0.2477111574	1.187517227	0.6828598874	0.1557299238	0.3594131451	0.431440803213523	0.840163235382133	0.38134172134363	not_robust	28.4747847401124	NO PLEIOTROPIC SNPS FOR REMOVAL	NA	0.99858972610179
ukb-b-13978	Average monthly intake of other alcoholic drinks	8	5e-07	1.35029300219171	0.941934799454441	1.93568726075727	0.1021654617	0.3003216076	0.1837453211	0.321375273	0.288666224	0.2911010839	0.5783856233	0.2611939715	0.4446987636	0.4460060259	0.3416196392	0.4231168963	0.685251893472321	0.92241865372117	0.86402963211763	not_robust	29.1675026435793	NO PLEIOTROPIC SNPS FOR REMOVAL	NA	0.433633861183333
ukb-b-17300	Average monthly red wine intake	81	5e-05	0.994539202570486	0.897221516582381	1.10241251148007	0.9169927697	-0.005475762088	0.05253914929	0.7322870975	0.02801468664	0.0818939894	0.2544062838	0.1732291593	0.1508879131	0.5220774401	0.1358552507	0.21129086	0.83924625811292	0.204335269990942	0.943509619350199	not_robust	18.4602461857557	NO PLEIOTROPIC SNPS FOR REMOVAL	THERE WERE 3 OUTLITER SNPs IN RADIAL ANALYSIS	0.981498187752454
ukb-b-10830	Average monthly spirits intake	7	5e-06	1.20907145515388	0.834119369393488	1.75257143918248	0.3161649399	0.1898526726	0.1894037912	0.4350177885	0.1970429674	0.2524140216	0.3197797721	-0.573735836	0.519581727	0.9891058565	-0.005718332638	0.4017768087	0.418508548791791	0.175535805771624	0.947556486042976	not_robust	23.8497912912516	NO PLEIOTROPIC SNPS FOR REMOVAL	THERE WERE 1 OUTLITER SNPs IN RADIAL ANALYSIS	0.68739551064667
met-c-851	Average number of double bonds in a fatty acid chain	6	5e-07	0.952283160563061	0.883735703933567	1.02614753919702	0.1995659107	-0.04889285085	0.03811448349	0.2486328232	-0.04794421902	0.04155776698	0.8376572475	-0.0164819711	0.07539561586	0.3721478163	-0.04255674167	0.04343069424	0.492199786804918	0.634546295494982	0.99239111016053	not_robust	122.570639818944	NO PLEIOTROPIC SNPS FOR REMOVAL	NA	0.573700052545049
met-c-848	Average number of methylene groups in a fatty acid chain	8	5e-07	1.07073606281598	0.986279577018822	1.16242467443163	0.1030110977	0.06834632115	0.04191925462	0.3875835101	0.04535525415	0.05249402264	0.7360053261	0.03344094078	0.09467567559	0.4553059613	0.04301325512	0.05442881028	0.604110010133514	0.684890811494754	0.985008952679538	not_robust	83.7522598032414	NO PLEIOTROPIC SNPS FOR REMOVAL	NA	0.434007726320575
met-c-847	Average number of methylene groups per double bond	9	5e-07	1.04537651134868	0.957298166551003	1.14155869995736	0.3230532181	0.04437711847	0.04490688302	0.2000514385	0.05147020957	0.04016701073	0.9693691231	-0.003483949443	0.08755128569	0.3149710967	0.04518659985	0.04214985562	0.125812529438323	0.53891075831985	0.985107394291617	not_robust	105.527683342593	NO PLEIOTROPIC SNPS FOR REMOVAL	NA	0.69481998569931
ukb-b-7408	Average total household income before tax	36	5e-08	1.43453893459606	1.10880426112105	1.85596504904425	0.006033396666	0.3608434977	0.1314088292	0.02668976137	0.432008561	0.1949474755	0.9784431781	0.0170474933	0.6262788829	0.100193272	0.6577900017	0.3895538582	0.637359259261435	0.577205591404052	0.975116435364	all_significant	39.4122335529991	NO PLEIOTROPIC SNPS FOR REMOVAL	THERE WERE 7 OUTLITER SNPs IN RADIAL ANALYSIS	0.115123500958994
ukb-b-5174	Average weekly beer plus cider intake	16	5e-08	0.588105331415361	0.344881768225912	1.00285927730635	0.05123401943	-0.5308492121	0.2722981681	0.04307457063	-0.8482477552	0.4193047666	0.379079075	-0.828924094	0.9125888703	0.1372850543	-0.9412570949	0.5995580113	0.609293802209294	0.7352557093731	0.976221154196274	not_robust	44.5231420038535	NO PLEIOTROPIC SNPS FOR REMOVAL	THERE WERE 2 OUTLITER SNPs IN RADIAL ANALYSIS	0.320818597364005
ukb-b-5716	Average weekly champagne plus white wine intake	9	5e-07	0.921619005317937	0.515602073170765	1.64735875815983	0.7829687218	-0.08162336716	0.2963248061	0.581289915	-0.305330678	0.5536352283	0.573925138	0.8051800063	1.365408302	0.5289655922	-0.5230739506	0.7948497638	0.869890932537222	0.516123921403317	0.967653814130458	not_robust	28.3044625659054	NO PLEIOTROPIC SNPS FOR REMOVAL	THERE WERE 2 OUTLITER SNPs IN RADIAL ANALYSIS	0.93986442978964
ukb-b-1070	Average weekly fortified wine intake	20	5e-06	2.06151647519456	0.789842576009775	5.3806293894266	0.139405876	0.723441865	0.489471168	0.3006681668	0.7818064509	0.7553673882	0.5030183882	1.123043434	1.643167743	0.5711852477	0.7404489681	1.284860385	0.722929250357176	0.799231761052005	0.958898230080094	not_robust	23.5830888296497	NO PLEIOTROPIC SNPS FOR REMOVAL	THERE WERE 1 OUTLITER SNPs IN RADIAL ANALYSIS	0.498266022415675
ukb-b-3831	Average weekly intake of other alcoholic drinks	17	5e-06	3.8986773398159	1.16509531732593	13.0458725341713	0.02724711616	1.360637352	0.6162420668	0.3342457476	1.144104406	1.184867082	0.6631918304	0.7496344201	1.687349816	0.5670066825	1.121684583	1.918907429	0.957058062949518	0.676292165377283	0.942042984476579	not_robust	22.9453010415799	NO PLEIOTROPIC SNPS FOR REMOVAL	THERE WERE 1 OUTLITER SNPs IN RADIAL ANALYSIS	0.247496658801671
ukb-b-5239	Average weekly red wine intake	12	5e-08	0.852952073254444	0.503149518226305	1.4459464093968	0.5547711417	-0.1590519192	0.2692938678	0.2590465509	-0.4403757612	0.3901800595	0.2625119405	-0.8369789357	0.7048881748	0.2850764197	-0.6409467997	0.5704031569	0.596320164630711	0.315113176551761	0.978384413925595	not_robust	41.1398632067467	NO PLEIOTROPIC SNPS FOR REMOVAL	THERE WERE 3 OUTLITER SNPs IN RADIAL ANALYSIS	0.841536811589451
ukb-b-1707	Average weekly spirits intake	13	5e-07	0.764155974920376	0.434799711682356	1.34299618494942	0.3498124624	-0.268983355	0.2876971591	0.1351487075	-0.6590797565	0.4411207054	0.3938771928	0.8641405431	0.9738414604	0.2505936962	-0.9319950804	0.7719980295	0.631731779196058	0.243974274792793	0.966739297558124	not_robust	29.095670508202	NO PLEIOTROPIC SNPS FOR REMOVAL	THERE WERE 1 OUTLITER SNPs IN RADIAL ANALYSIS	0.717903146072388
ukb-b-12236	Avocado intake	23	5e-06	1.02862513894151	0.554360396298041	1.90863143097542	0.9286952968	0.02822309402	0.3153894709	0.09389626144	0.7303790118	0.4359967892	0.7517783065	-0.1907539708	0.5952298997	0.2466325452	0.8680430827	0.7292924299	0.303249919448343	0.666533452149398	0.877965330196751	not_robust	23.2083922259348	NO PLEIOTROPIC SNPS FOR REMOVAL	THERE WERE 1 OUTLITER SNPs IN RADIAL ANALYSIS	0.983974808217783
ebi-a-GCST90000439	Axin-1 levels	8	5e-06	0.99900142811943	0.960468557370189	1.03908019239822	0.9602959963	-0.0009990707856	0.02006885827	0.7322582194	-0.00860723354	0.02515829064	0.3207747302	-0.05143262443	0.04753104309	0.9625193454	0.001675868708	0.03441262285	0.397153471939843	0.288183367495609	0.930731441075476	not_robust	NA	NO PLEIOTROPIC SNPS FOR REMOVAL	NA	0.988915839853386
prot-a-206	Axin-2	12	5e-06	1.00271879699498	0.95124432097711	1.05697870008231	0.9195660208	0.002715107752	0.02688747329	0.9966852517	0.0001750110018	0.04212632815	0.8657097475	0.0122786269	0.07076462257	0.9906546035	-0.0007719410078	0.06442556602	0.671922734633995	0.883779847730301	0.945380794671409	not_robust	23.9394137390242	NO PLEIOTROPIC SNPS FOR REMOVAL	NA	0.982375378063898
prot-a-207	Axin-2	11	5e-06	1.02909136336474	0.993414092546576	1.06604994040011	0.1111720806	0.02867624141	0.01800200594	0.4558347799	0.01741732262	0.02335629088	0.7638160683	-0.009179606979	0.02963723913	0.6894637981	0.00983188325	0.02389910232	0.670458138813957	0.108147402936235	0.995140225508572	not_robust	222.673865378911	NO PLEIOTROPIC SNPS FOR REMOVAL	NA	0.448946546791642
prot-c-2751_16_2	Azurocidin	13	5e-05	0.980931738391539	0.95719725917235	1.00525473319454	0.1234120561	-0.01925240554	0.01249662285	0.4372615774	-0.01904027067	0.02451034927	0.5868995254	-0.03018270118	0.05392648157	0.4171315641	-0.03126217365	0.03720052168	0.955565431052715	0.832225343348686	0.941147125883891	not_robust	NA	NO PLEIOTROPIC SNPS FOR REMOVAL	THERE WERE 2 OUTLITER SNPs IN RADIAL ANALYSIS	0.47355333043614
ebi-a-GCST90001643	B cell %CD3- lymphocyte	7	5e-07	1.02765553918309	1.0083846224246	1.04729473628269	0.004735409077	0.02728003227	0.00965834976	0.08762010155	0.02909372785	0.01703292557	0.1391222838	0.029038826	0.01652025442	0.1057881857	0.0281473992	0.01479419742	0.822509206042415	0.85117038574468	0.961329911118114	not_robust	32.4335241314172	NO PLEIOTROPIC SNPS FOR REMOVAL	NA	0.102194628907004
ebi-a-GCST90001644	B cell %lymphocyte	6	5e-07	1.02474520216527	0.94472378493041	1.11154471403311	0.555691324	0.02444399844	0.0414830019	0.4853306535	0.02781194177	0.03985920027	0.8444583478	0.01461451331	0.06983345413	0.5006701315	0.03001850559	0.04137661391	0.134841870007916	0.86029937296768	0.972393474755947	not_robust	36.7989272078234	NO PLEIOTROPIC SNPS FOR REMOVAL	NA	0.842474434722736
prot-a-227	B melanoma antigen 2	13	5e-06	0.991703606927365	0.951848050858439	1.03322798539723	0.690571782	-0.008330999681	0.02092799372	0.5273182661	-0.01925310173	0.03045870801	0.3235166416	-0.04415341492	0.04271844364	0.5514155772	-0.01899067737	0.03098763662	0.669222083200598	0.335524667298927	0.977981574764964	not_robust	48.1942738761651	NO PLEIOTROPIC SNPS FOR REMOVAL	NA	0.902663775954786
prot-a-228	B melanoma antigen 3	11	5e-06	1.03436825421633	0.980324439103189	1.0913914237508	0.2171301206	0.03379085796	0.02737885702	0.6080045877	0.02406817881	0.04692349303	0.5169567639	0.06275971556	0.0930494312	0.7031228974	0.02659103756	0.06779570568	0.807787134866008	0.744466795701123	0.963339564643134	not_robust	24.7874047133127	NO PLEIOTROPIC SNPS FOR REMOVAL	NA	0.596334020604652
met-b-130	B Mem:%IgA	12	5e-05	0.967930457216232	0.911950922700796	1.02734626029235	0.2835476358	-0.03259503601	0.03039493223	0.7425822466	-0.01817670272	0.05534325952	0.3751253919	0.1746349896	0.1881275211	0.844399194	-0.01875061029	0.09330625623	0.882454990272326	0.285030147362092	0.944418318511649	not_robust	19.2812679376458	NO PLEIOTROPIC SNPS FOR REMOVAL	THERE WERE 1 OUTLITER SNPs IN RADIAL ANALYSIS	0.657831449839414
met-b-131	B Mem:%IgE	22	5e-05	1.05993161044166	0.998895778229276	1.12469693365306	0.0544187334	0.05820438759	0.03025980585	0.4198126169	0.03525760896	0.04370346099	0.9869196168	-0.002152366705	0.1296547669	0.6552625956	0.0378272668	0.08352163839	0.591283282998836	0.63624235834103	0.943057831105747	not_robust	18.0204865802246	NO PLEIOTROPIC SNPS FOR REMOVAL	THERE WERE 3 OUTLITER SNPs IN RADIAL ANALYSIS	0.328977836791438
met-b-132	B Mem:%IgG	6	5e-06	0.984984399406681	0.927013278469062	1.04658076600239	0.624934447	-0.0151294761	0.03094791494	0.9638492708	-0.003070800689	0.06775259873	0.6150314682	0.1168775314	0.2146518207	0.8322405149	0.02032444688	0.09107512276	0.900474816305951	0.559406344733497	0.961266705783927	not_robust	22.6941319324216	NO PLEIOTROPIC SNPS FOR REMOVAL	NA	0.874983468460417
prot-a-461	B-cell antigen receptor complex-associated protein alpha chain	14	5e-06	0.943970719358553	0.898072670295223	0.992214492746316	0.02336921568	-0.05766013095	0.02543069306	0.1868618628	-0.05932791421	0.04494812729	0.520581736	-0.04934814319	0.0745621887	0.3927802932	-0.05368326279	0.0607314281	0.864221168820259	0.903051412361701	0.963756166717238	not_robust	23.9504497888329	NO PLEIOTROPIC SNPS FOR REMOVAL	THERE WERE 2 OUTLITER SNPs IN RADIAL ANALYSIS	0.229618928149503
prot-a-462	B-cell antigen receptor complex-associated protein beta chain	12	5e-06	0.978143781818112	0.917791148259118	1.04246511826165	0.4964425553	-0.02209860358	0.03249327449	0.8787086103	-0.00692363877	0.04536923021	0.7934735229	0.03129649751	0.1163874566	0.3696511511	-0.07881377582	0.0842545799	0.40598962136937	0.642037845828562	0.958558635686686	not_robust	22.514131726939	NO PLEIOTROPIC SNPS FOR REMOVAL	THERE WERE 2 OUTLITER SNPs IN RADIAL ANALYSIS	0.812436986671511
prot-a-241	B-cell lymphoma 6 protein	11	5e-06	0.979576559238222	0.92604569185008	1.03620182443907	0.4717149853	-0.0206348831	0.02867184653	0.4527574799	-0.03257366591	0.04338378416	0.3576026761	-0.05733943802	0.05914017732	0.6420569611	-0.03376206838	0.07044520818	0.676765173222631	0.473082829834562	0.959899708666059	not_robust	23.7302719081546	NO PLEIOTROPIC SNPS FOR REMOVAL	THERE WERE 2 OUTLITER SNPs IN RADIAL ANALYSIS	0.799458022797509
[truncated: 9,016 more rows]

## Sheet: S1.4 MVMR results
Supplementary table 1.4: A table detailing MVMR analysis to assess for any confounders in the relationship between 'diabetes diagnosed by doctor' and POAG. BMI = body mass index, BP = blood pressure, LDL = low density lipoprotein, HDL = high density lipoprotein, MVPA = moderate to vigorous physical activity . Correlation = the assumed level of correlation between trait 1 and 2 in the MVMR analysi…
[truncated: 15 more rows]
